# Supplementary material for: Exploring Differentially Methylated Genes in Vulvar Squamous Cell Carcinoma
Source: Cancers (Basel). 2021 Jul 16;13(14):3580. doi: 10.3390/cancers13143580 (PMC8306700; doi:10.3390/cancers13143580)
Supplement: Supplementary file 1 [file cancers-13-03580-s001.zip]

Archive with 5 entries (5 files):
- cancers-1245370-supplementary/Table_S1.xlsx
- cancers-1245370-supplementary/Table_S2.xlsx
- cancers-1245370-supplementary/Table_S3.xlsx
- cancers-1245370-supplementary/Table_S4.xlsx
- cancers-1245370-supplementary/Table_S5.pdf
