# Supplementary material for: Exploring Differentially Methylated Genes in Vulvar Squamous Cell Carcinoma
Source: Cancers (Basel). 2021 Jul 16;13(14):3580. doi: 10.3390/cancers13143580 (PMC8306700; doi:10.3390/cancers13143580)
Supplement: Supplementary file 1 [file cancers-13-03580-s001.zip › cancers-1245370-supplementary/Table_S1.xlsx]

## Sheet: Sheet1
Table S1: Complete list of all differentially methylated genes
Probeset ID	Relation_to_UCSC_CpG_Island	Gene Symbol	Relation_to_UCSC_CpG_Island	UCSC_CpG_Islands_Name	p-value(Diagnosis)	p-value(VSCC vs. Normal)	T(VSCC vs. Normal)	Difference(VSCC vs. Normal)	Difference(VSCC vs. Normal) (Description)	Beta Difference(VSCC vs. Normal)	Beta Difference(VSCC vs. Normal) (Description)	F(Diagnosis)	SS(Diagnosis)	SS(Error)	F(Error)
cg09568464	Island	ZNF582	Island	chr19:56904636-56905355	1.61254e-12	1.61254e-12	246557	640905	VSCC up vs Normal	0.53335	VSCC up vs Normal	607902	184842	668942	1
cg08032924	Island	CMTM2	Island	chr16:66612749-66613412	3.48627e-09	3.48627e-09	170847	579213	VSCC up vs Normal	0.596059	VSCC up vs Normal	291887	150969	113788	1
cg22061831	Island	ARHGEF4	Island	chr2:131720819-131721867	4.8327e-09	4.8327e-09	150122	505878	VSCC up vs Normal	0.51902	VSCC up vs Normal	225365	115161	112419	1
cg08393041	Island	ZIC4	Island	chr3:147108511-147111703	1.48468e-08	1.48468e-08	159144	421509	VSCC up vs Normal	0.595687	VSCC up vs Normal	253.27	799512	694488	1
cg06454760	Island	ZNF135	Island	chr19:58570393-58571779	3.75856e-08	3.75856e-08	152007	481032	VSCC up vs Normal	0.661838	VSCC up vs Normal	231.06	104126	991419	1
cg18848959	Island	TAF4	Island	chr20:60638612-60638982	3.78018e-08	3.78018e-08	151963	392726	VSCC up vs Normal	0.556949	VSCC up vs Normal	230929	694053	661207	1
cg11823511	Island	BARHL2	Island	chr1:91183240-91184540	3.88271e-08	3.88271e-08	151762	433455	VSCC up vs Normal	0.561335	VSCC up vs Normal	230317	845473	807602	1
cg05429921	Island	NFIX	Island	chr19:13135317-13136169	8.31393e-08	8.31393e-08	14612	415615	VSCC up vs Normal	0.566031	VSCC up vs Normal	213509	777311	800941	1
cg04738965	Island	ZIC1	Island	chr3:147126988-147128999	9.08073e-08	9.08073e-08	145477	385553	VSCC up vs Normal	0.513832	VSCC up vs Normal	211636	668931	695368	1
cg12877723	Island	PENK	Island	chr8:57358126-57359415	1.20722e-07	1.20722e-07	143419	42503	VSCC up vs Normal	0.504899	VSCC up vs Normal	205691	812927	869479	1
cg16768018	Island	ZIC4	Island	chr3:147108511-147111703	1.42639e-07	1.42639e-07	142225	424981	VSCC up vs Normal	0.590779	VSCC up vs Normal	202279	812738	883939	1
cg08701621	Island	ZNF135	Island	chr19:58570393-58571779	2.0807e-07	2.0807e-07	124097	385674	VSCC up vs Normal	0.562787	VSCC up vs Normal	154001	66935	956206	1
cg24277817	Island	NFIX	Island	chr19:13135317-13136169	2.13577e-07	2.13577e-07	139368	375802	VSCC up vs Normal	0.538992	VSCC up vs Normal	194234	635522	719828	1
cg21866259	Island	BOLL	Island	chr2:198649751-198651599	2.924e-07	2.924e-07	107998	534534	VSCC up vs Normal	0.602794	VSCC up vs Normal	116636	128577	242523	1
cg25882256	Island	RUNX3	Island	chr1:25255527-25259005	3.7784e-07	3.7784e-07	120318	372174	VSCC up vs Normal	0.55187	VSCC up vs Normal	144765	623311	94725	1
cg03348397	Island	RGS20	Island	chr8:54789581-54790665	4.821e-07	4.821e-07	10513	355486	VSCC up vs Normal	0.522452	VSCC up vs Normal	110523	568666	113195	1
cg24932457	Island	TNR	Island	chr1:175568376-175568808	4.9926e-07	4.9926e-07	118583	500673	VSCC up vs Normal	0.676401	VSCC up vs Normal	140619	112803	176481	1
cg01024444	Island	HAS1	Island	chr19:52222423-52223208	9.53664e-07	9.53664e-07	129175	420646	VSCC up vs Normal	0.599803	VSCC up vs Normal	166862	796243	104981	1
cg26509715	Island	EN1	Island	chr2:119599458-119600966	1.98009e-06	1.98009e-06	124415	418171	VSCC up vs Normal	0.585985	VSCC up vs Normal	154792	786901	11184	1
cg21811143	Island	EN1	Island	chr2:119599458-119600966	1.98446e-06	1.98446e-06	124401	42118	VSCC up vs Normal	0.588582	VSCC up vs Normal	154756	798266	113481	1
cg17565627	Island	BOLL	Island	chr2:198649751-198651599	2.43897e-06	2.43897e-06	123082	519757	VSCC up vs Normal	0.503119	VSCC up vs Normal	151493	121567	176541	1
cg26458072	Island	SEC31B	Island	chr10:102279162-102279730	3.27026e-06	3.27026e-06	121225	359714	VSCC up vs Normal	0.531443	VSCC up vs Normal	146955	582275	871698	1
cg24613080	Island	ACCN1	Island	chr17:32484007-32484280	4.10982e-06	4.10982e-06	119793	435818	VSCC up vs Normal	0.542049	VSCC up vs Normal	143503	85472	131035	1
cg00097146	Island	SIX3	Island	chr2:45169505-45171884	4.34371e-06	4.34371e-06	119448	501218	VSCC up vs Normal	0.584272	VSCC up vs Normal	142677	113049	174314	1
cg10982443	Island	KLHL33	Island	chr14:20903395-20903720	4.84565e-06	4.84565e-06	118768	423974	VSCC up vs Normal	0.539755	VSCC up vs Normal	141059	808894	126158	1
cg01610632	Island	ZIC1	Island	chr3:147126988-147128999	5.47722e-06	5.47722e-06	11801	35031	VSCC up vs Normal	0.523071	VSCC up vs Normal	139264	552226	87237	1
cg02473540	Island	ZNF135	Island	chr19:58570393-58571779	8.3705e-06	8.3705e-06	102026	478791	VSCC up vs Normal	0.55717	VSCC up vs Normal	104092	103158	218026	1
cg11354105	Island	DNMT3A	Island	chr2:25475706-25475928	8.72407e-06	8.72407e-06	115163	329522	VSCC up vs Normal	0.504995	VSCC up vs Normal	132626	48863	810542	1
cg20449685	Island	ZSCAN1	Island	chr19:58545115-58545897	1.07482e-05	1.07482e-05	113903	453452	VSCC up vs Normal	0.504372	VSCC up vs Normal	129.74	925284	15.69	1
cg15377283	Island	SOX17	Island	chr8:55370170-55372525	1.1638e-05	1.1638e-05	100201	392642	VSCC up vs Normal	0.560857	VSCC up vs Normal	100403	693755	152014	1
cg16425038	Island	REC8	Island	chr14:24641053-24642220	1.32709e-05	1.32709e-05	112641	382213	VSCC up vs Normal	0.51018	VSCC up vs Normal	126879	657389	113987	1
cg25258740	Island	KCNC2	Island	chr12:75602991-75603344	1.44544e-05	1.44544e-05	112132	460255	VSCC up vs Normal	0.608642	VSCC up vs Normal	125736	953256	166791	1
cg08812189	Island	ZIC4	Island	chr3:147108511-147111703	1.92249e-05	1.92249e-05	110445	430781	VSCC up vs Normal	0.586022	VSCC up vs Normal	121982	835076	15061	1
cg16887264	Island	POU4F2	Island	chr4:147559205-147561901	1.98501e-05	1.98501e-05	110257	512806	VSCC up vs Normal	0.537915	VSCC up vs Normal	121566	118336	214154	1
cg19029181	Island	ZIC1	Island	chr3:147130342-147130577	2.2152e-05	2.2152e-05	966997	356775	VSCC up vs Normal	0.521656	VSCC up vs Normal	935083	572798	134764	1
cg06422471	Island	SHANK3	Island	chr22:51169027-51170019	2.29989e-05	2.29989e-05	109395	414547	VSCC up vs Normal	0.542726	VSCC up vs Normal	119672	773321	142165	1
cg21647227	Island	TBX15	Island	chr1:119526782-119527192	2.35586e-05	2.35586e-05	109254	3927	VSCC up vs Normal	0.538466	VSCC up vs Normal	119365	693961	127903	1
cg18582992	Island	SHF	Island	chr15:45479509-45480498	2.63105e-05	2.63105e-05	108611	49628	VSCC up vs Normal	0.558913	VSCC up vs Normal	117963	110832	206702	1
cg18356785	Island	C1QTNF4	Island	chr11:47611138-47612438	2.8276e-05	2.8276e-05	953927	547488	VSCC up vs Normal	0.697693	VSCC up vs Normal	909977	134884	326102	1
cg18322569	Island	BARHL2	Island	chr1:91182509-91182857	2.98895e-05	2.98895e-05	107871	458868	VSCC up vs Normal	0.602891	VSCC up vs Normal	116361	94752	179144	1
cg17666974	Island	LOC728392	Island	chr17:5403131-5404602	3.35428e-05	3.35428e-05	107205	499698	VSCC up vs Normal	0.608807	VSCC up vs Normal	114.93	112364	215089	1
cg20192752	Island	KLHL33	Island	chr14:20903395-20903720	3.61014e-05	3.61014e-05	106782	355373	VSCC up vs Normal	0.522423	VSCC up vs Normal	114025	568304	109649	1
cg05937737	Island	SLC7A14	Island	chr3:170303532-170303768	3.66887e-05	3.66887e-05	10669	361536	VSCC up vs Normal	0.510524	VSCC up vs Normal	113827	588186	113682	1
cg05661282	Island	ZNF154	Island	chr19:58220189-58220517	3.82503e-05	3.82503e-05	106451	434658	VSCC up vs Normal	0.552841	VSCC up vs Normal	113317	850172	165057	1
cg09162333	Island	OSR1	Island	chr2:19555789-19558403	4.45616e-05	4.45616e-05	105578	392635	VSCC up vs Normal	0.538231	VSCC up vs Normal	111466	693732	136921	1
cg02010738	Island	C19orf36	Island	chr19:2095395-2095727	5.15962e-05	5.15962e-05	-104744	-358463	VSCC down vs Normal	-0.513396	VSCC down vs Normal	109714	57823	115947	1
cg05845376	Island	SLC25A2	Island	chr5:140683195-140683773	5.20201e-05	5.20201e-05	104698	394166	VSCC up vs Normal	0.508506	VSCC up vs Normal	109617	699151	140319	1
cg14780632	Island	GAL3ST3	Island	chr11:65816404-65816665	5.29954e-05	5.29954e-05	104593	456364	VSCC up vs Normal	0.559214	VSCC up vs Normal	109397	937208	188475	1
cg26074603	Island	KCNC2	Island	chr12:75602991-75603344	5.69954e-05	5.69954e-05	104181	364655	VSCC up vs Normal	0.523162	VSCC up vs Normal	108537	598379	121289	1
cg17241776	Island	DLEU7	Island	chr13:51417371-51418149	5.74842e-05	5.74842e-05	104133	43303	VSCC up vs Normal	0.5743	VSCC up vs Normal	108437	843816	171196	1
cg20505704	Island	RBFOX1	Island	chr16:6068914-6070401	7.63823e-05	7.63823e-05	102536	376016	VSCC up vs Normal	0.526461	VSCC up vs Normal	105137	636245	133135	1
cg15949044	Island	PCDHGA4	Island	chr5:140864527-140864748	7.65006e-05	7.65006e-05	102528	402151	VSCC up vs Normal	0.580325	VSCC up vs Normal	105119	727763	15231	1
cg09248054	Island	AGRN	Island	chr1:967966-970238	7.93606e-05	7.93606e-05	102323	417154	VSCC up vs Normal	0.59105	VSCC up vs Normal	104.7	78308	164545	1
cg07850418	Island	ZIC4	Island	chr3:147108511-147111703	9.86856e-05	9.86856e-05	101111	429196	VSCC up vs Normal	0.536324	VSCC up vs Normal	102235	82894	17838	1
cg02852670	Island	KLHL33	Island	chr14:20903395-20903720	0.000112859	0.000112859	10037	411698	VSCC up vs Normal	0.579153	VSCC up vs Normal	100742	762727	166564	1
cg25537993	Island	ZSCAN1	Island	chr19:58545115-58545897	0.000127068	0.000127068	997184	459246	VSCC up vs Normal	0.624797	VSCC up vs Normal	994377	949081	209978	1
cg25292550	Island	CLEC14A	Island	chr14:38724254-38725537	0.000128037	0.000128037	996768	402136	VSCC up vs Normal	0.52368	VSCC up vs Normal	993546	727709	161136	1
cg25784220	Island	ZSCAN18	Island	chr19:58609338-58609988	0.000133436	0.000133436	994504	482149	VSCC up vs Normal	0.501097	VSCC up vs Normal	989039	104611	232694	1
cg06744585	Island	NFIX	Island	chr19:13135317-13136169	0.000138298	0.000138298	992545	357022	VSCC up vs Normal	0.503922	VSCC up vs Normal	985147	57359	128092	1
cg11246938	Island	TBX3	Island	chr12:115112014-115112627	0.000144632	0.000144632	990098	475486	VSCC up vs Normal	0.626217	VSCC up vs Normal	980295	101739	228326	1
cg24570841	Island	TFAP2E	Island	chr1:36042432-36043444	0.000153201	0.000153201	986959	457861	VSCC up vs Normal	0.578251	VSCC up vs Normal	974088	943364	213061	1
cg13073773	Island	GSC	Island	chr14:95234612-95236569	0.000157388	0.000157388	985491	440994	VSCC up vs Normal	0.571824	VSCC up vs Normal	971192	875139	198242	1
cg21907579	Island	TBX5	Island	chr12:114845861-114847650	0.000159384	0.000159384	984804	350094	VSCC up vs Normal	0.520473	VSCC up vs Normal	96984	551546	125114	1
cg03431846	Island	REC8	Island	chr14:24641053-24642220	0.000179036	0.000179036	978491	389221	VSCC up vs Normal	0.533164	VSCC up vs Normal	957445	681718	156644	1
cg19989295	Island	REC8	Island	chr14:24641053-24642220	0.00022412	0.00022412	847392	383894	VSCC up vs Normal	0.510885	VSCC up vs Normal	718074	663186	203184	1
cg22861867	Island	UNC79	Island	chr14:93896736-93897466	0.00024585	0.00024585	8428	462781	VSCC up vs Normal	0.615054	VSCC up vs Normal	710312	963748	298495	1
cg23680451	Island	KLF6	Island	chr10:3823789-3824017	0.000261526	0.000261526	-958095	-400208	VSCC down vs Normal	-0.567252	VSCC down vs Normal	917946	720748	172738	1
cg05057720	Island	CLEC14A	Island	chr14:38724254-38725537	0.000316655	0.000316655	947903	456768	VSCC up vs Normal	0.50828	VSCC up vs Normal	898521	938867	229879	1
cg01295203	Island	PRDM14	Island	chr8:70981873-70984888	0.000352669	0.000352669	942194	406076	VSCC up vs Normal	0.571285	VSCC up vs Normal	887729	742039	183895	1
cg18368742	Island	TMEM132C	Island	chr12:128751041-128753151	0.0003708	0.0003708	71384	426899	VSCC up vs Normal	0.551718	VSCC up vs Normal	509568	820094	354066	1
cg04360793	Island	ELTD1	Island	chr1:79472281-79472537	0.000393497	0.000393497	93641	402508	VSCC up vs Normal	0.556858	VSCC up vs Normal	876863	729059	182917	1
cg15124215	Island	GALNTL6	Island	chr4:172733734-172735118	0.000432119	0.000432119	931483	46805	VSCC up vs Normal	0.56372	VSCC up vs Normal	867661	98582	24996	1
cg16419009	Island	EN1	Island	chr2:119599458-119600966	0.000439318	0.000439318	930616	351882	VSCC up vs Normal	0.515432	VSCC up vs Normal	866046	557195	141543	1
cg02230017	Island	A2BP1	Island	chr16:6068914-6070401	0.000504759	0.000504759	923343	490669	VSCC up vs Normal	0.558427	VSCC up vs Normal	852563	108.34	279567	1
cg07679948	Island	DGKA	Island	chr12:56329518-56329790	0.000514695	0.000514695	922325	369903	VSCC up vs Normal	0.544849	VSCC up vs Normal	850683	615727	159237	1
cg14601621	Island	C9orf3	Island	chr9:97848140-97848525	0.000514753	0.000514753	922319	508279	VSCC up vs Normal	0.540301	VSCC up vs Normal	850672	116256	300661	1
cg24368848	Island	ZSCAN1	Island	chr19:58545115-58545897	0.000573963	0.000573963	916645	503402	VSCC up vs Normal	0.670354	VSCC up vs Normal	840238	114036	298581	1
cg16404157	Island	CLEC14A	Island	chr14:38724254-38725537	0.000582419	0.000582419	915884	378827	VSCC up vs Normal	0.521689	VSCC up vs Normal	838844	645795	16937	1
cg02736099	Island	SOX14	Island	chr3:137482964-137484454	0.000611557	0.000611557	913348	352441	VSCC up vs Normal	0.520174	VSCC up vs Normal	834205	558967	147413	1
cg13482308	Island	PAX5	Island	chr9:37002489-37002957	0.000670759	0.000670759	90856	456789	VSCC up vs Normal	0.509872	VSCC up vs Normal	825481	938951	250241	1
cg05667348	Island	VAX1	Island	chr10:118892161-118892639	0.000674416	0.000674416	908278	37975	VSCC up vs Normal	0.540294	VSCC up vs Normal	82497	648945	173058	1
cg00884040	Island	RBFOX1	Island	chr16:6068914-6070401	0.000728203	0.000728203	904314	434467	VSCC up vs Normal	0.510279	VSCC up vs Normal	817784	849426	228512	1
cg19811761	Island	ZNF471	Island	chr19:57018743-57019506	0.000746538	0.000746538	903032	512078	VSCC up vs Normal	0.557259	VSCC up vs Normal	815466	118001	318348	1
cg15555527	Island	ANTXR2	Island	chr4:80885844-80886148	0.000834044	0.000834044	897328	349932	VSCC up vs Normal	0.518349	VSCC up vs Normal	805198	551035	150556	1
cg14780466	Island	GDF7	Island	chr2:20870006-20871280	0.000848794	0.000848794	896428	36712	VSCC up vs Normal	0.517078	VSCC up vs Normal	803584	606498	166043	1
cg09982773	Island	KCP	Island	chr7:128550409-128550903	0.000901637	0.000901637	893331	417583	VSCC up vs Normal	0.557488	VSCC up vs Normal	798041	78469	216319	1
cg21577836	Island	TNR	Island	chr1:175568376-175568808	0.00095876	0.00095876	776803	399933	VSCC up vs Normal	0.571823	VSCC up vs Normal	603423	719758	262414	1
cg02164046	Island	SST	Island	chr3:187387914-187388176	0.00096134	0.00096134	776675	447637	VSCC up vs Normal	0.52945	VSCC up vs Normal	603225	901704	328857	1
cg20395967	Island	MIR663	Island	chr20:26188638-26190348	0.00096885	0.00096885	776306	391975	VSCC up vs Normal	0.56129	VSCC up vs Normal	602651	691401	252399	1
cg00157572	Island	SIX6	Island	chr14:60975732-60978180	0.00104691	0.00104691	885699	352897	VSCC up vs Normal	0.509378	VSCC up vs Normal	784462	560412	157166	1
cg19925849	Island	CACNG7	Island	chr19:54445231-54445745	0.00115774	0.00115774	880579	407489	VSCC up vs Normal	0.5046	VSCC up vs Normal	775419	747215	211998	1
cg25352836	Island	TSSK6	Island	chr19:19624954-19627258	0.00122391	0.00122391	877758	370852	VSCC up vs Normal	0.517226	VSCC up vs Normal	77046	618891	17672	1
cg11174855	Island	NKX6-2	Island	chr10:134597357-134602649	0.00138375	0.00138375	871548	444641	VSCC up vs Normal	0.560574	VSCC up vs Normal	759595	889674	257674	1
cg17059658	Island	ADCYAP1	Island	chr18:904578-909574	0.00150179	0.00150179	86742	391462	VSCC up vs Normal	0.519053	VSCC up vs Normal	752418	689591	20163	1
cg16558432	Island	LOC728392	Island	chr17:5403131-5404602	0.00178006	0.00178006	858884	369587	VSCC up vs Normal	0.533934	VSCC up vs Normal	737682	614676	183316	1
cg03867465	Island	MGC45800	Island	chr4:183062278-183062481	0.00204236	0.00204236	852017	460506	VSCC up vs Normal	0.579515	VSCC up vs Normal	725932	954296	289208	1
cg13246235	Island	PHACTR1	Island	chr6:12749877-12750499	0.00204991	0.00204991	851833	383528	VSCC up vs Normal	0.541232	VSCC up vs Normal	725619	661921	200687	1
cg13369611	Island	FOXB2	Island	chr9:79633326-79636030	0.00211453	0.00211453	850286	360054	VSCC up vs Normal	0.528438	VSCC up vs Normal	722987	583376	177517	1
cg12670347	Island	TBX5	Island	chr12:114845861-114847650	0.00225893	0.00225893	847001	363068	VSCC up vs Normal	0.526719	VSCC up vs Normal	71741	593182	181904	1
cg22298430	Island	LOC728392	Island	chr17:5403131-5404602	0.00231945	0.00231945	845688	479601	VSCC up vs Normal	0.625409	VSCC up vs Normal	715188	103508	318402	1
cg13703871	Island	ZNF177	Island	chr19:9473589-9474001	0.00235963	0.00235963	844835	387631	VSCC up vs Normal	0.510824	VSCC up vs Normal	713747	67616	208415	1
cg06833978	Island	FAM155A	Island	chr13:108519292-108521063	0.00236802	0.00236802	844659	442899	VSCC up vs Normal	0.553063	VSCC up vs Normal	713449	882716	272195	1
cg15385139	Island	GABBR1	Island	chr6:29595298-29595795	0.00237564	0.00237564	8445	360197	VSCC up vs Normal	0.505848	VSCC up vs Normal	71318	583837	180101	1
cg15689410	Island	LBX2	Island	chr2:74725039-74727038	0.00279456	0.00279456	836465	353161	VSCC up vs Normal	0.50583	VSCC up vs Normal	699674	561253	176476	1
cg07302677	Island	KCP	Island	chr7:128550409-128550903	0.00280978	0.00280978	836197	373449	VSCC up vs Normal	0.507952	VSCC up vs Normal	699225	627587	19746	1
cg02837536	Island	AJAP1	Island	chr1:4771652-4772545	0.00289015	0.00289015	834806	361505	VSCC up vs Normal	0.529297	VSCC up vs Normal	696901	588085	185649	1
cg25792518	Island	ACSF2	Island	chr17:48545570-48546900	0.00299095	0.00299095	833117	451382	VSCC up vs Normal	0.613794	VSCC up vs Normal	694084	916854	29061	1
cg08495825	Island	PEAR1	Island	chr1:156863415-156863711	0.00340004	0.00340004	826818	43619	VSCC up vs Normal	0.527496	VSCC up vs Normal	683629	856178	275528	1
cg03323696	Island	PDE4D	Island	chr5:59189046-59189894	0.0035028	0.0035028	716442	395599	VSCC up vs Normal	0.551542	VSCC up vs Normal	513288	704243	301845	1
cg06335867	Island	NXPH1	Island	chr7:8481974-8482762	0.00365687	0.00365687	823252	372768	VSCC up vs Normal	0.543995	VSCC up vs Normal	677744	625301	202977	1
cg17349389	Island	CTNNA2	Island	chr2:80529677-80530846	0.00375793	0.00375793	821919	382281	VSCC up vs Normal	0.504957	VSCC up vs Normal	67555	657625	214162	1
cg27049766	Island	ZNF154	Island	chr19:58220189-58220517	0.00381254	0.00381254	821214	363997	VSCC up vs Normal	0.51075	VSCC up vs Normal	674392	596221	194499	1
cg21448057	Island	SLITRK1	Island	chr13:84453664-84453897	0.00393097	0.00393097	81972	377701	VSCC up vs Normal	0.506831	VSCC up vs Normal	671941	64196	210184	1
cg00674365	Island	ZNF471	Island	chr19:57018743-57019506	0.00447869	0.00447869	813366	510227	VSCC up vs Normal	0.660019	VSCC up vs Normal	661565	117149	389574	1
cg26246807	Island	ZIK1	Island	chr19:58094739-58095764	0.00488352	0.00488352	809166	456784	VSCC up vs Normal	0.613373	VSCC up vs Normal	654749	938931	315487	1
cg16836311	Island	MAN1C1	Island	chr1:25944099-25944772	0.00561041	0.00561041	802454	396145	VSCC up vs Normal	0.567615	VSCC up vs Normal	643932	706189	24127	1
cg03946671	Island	TCEA2	Island	chr20:62693942-62695282	0.00569682	0.00569682	801716	476526	VSCC up vs Normal	0.588929	VSCC up vs Normal	642749	102185	349758	1
cg14442421	Island	SLC24A2	Island	chr9:19788215-19789288	0.00609123	0.00609123	79849	43397	VSCC up vs Normal	0.557874	VSCC up vs Normal	637587	847485	292426	1
cg06215569	Island	ALX3	Island	chr1:110610265-110613303	0.00632836	0.00632836	796653	443434	VSCC up vs Normal	0.551993	VSCC up vs Normal	634655	884851	306729	1
cg01995743	Island	SLC35F1	Island	chr6:118228042-118229811	0.0067146	0.0067146	686945	493046	VSCC up vs Normal	0.505969	VSCC up vs Normal	471893	109392	509995	1
cg15014975	Island	RUNX3	Island	chr1:25255527-25259005	0.00746336	0.00746336	78874	404998	VSCC up vs Normal	0.545632	VSCC up vs Normal	622111	738105	261019	1
cg17470251	Island	CSGALNACT1	Island	chr8:19459905-19460137	0.00759858	0.00759858	787881	390251	VSCC up vs Normal	0.551481	VSCC up vs Normal	620757	68533	242885	1
cg18026588	Island	GABRB3	Island	chr15:27016892-27018943	0.008064	0.008064	578506	425188	VSCC up vs Normal	0.544366	VSCC up vs Normal	334669	813531	534787	1
cg09907936	Island	ZNF135	Island	chr19:58570393-58571779	0.00825164	0.00825164	783944	458942	VSCC up vs Normal	0.564091	VSCC up vs Normal	614568	947824	339297	1
cg16054907	Island	MAPK11	Island	chr22:50705406-50706553	0.00859542	0.00859542	781998	427736	VSCC up vs Normal	0.583441	VSCC up vs Normal	611521	823312	296194	1
cg19650157	Island	EDNRB	Island	chr13:78492425-78493382	0.00877408	0.00877408	781019	375104	VSCC up vs Normal	0.51351	VSCC up vs Normal	60999	633164	228358	1
cg07132736	Island	PABPC5	Island	chrX:90689602-90690119	0.00878494	0.00878494	78096	466954	VSCC up vs Normal	0.606681	VSCC up vs Normal	609898	981208	353937	1
cg22747076	Island	HOXC4	Island	chr12:54447744-54448091	0.00904534	0.00904534	77957	387972	VSCC up vs Normal	0.543868	VSCC up vs Normal	607729	677351	245204	1
cg04127342	Island	PENK	Island	chr8:57358126-57359415	0.00918017	0.00918017	778866	346291	VSCC up vs Normal	0.507009	VSCC up vs Normal	606632	539629	195701	1
cg23847712	Island	DRD5	Island	chr4:9783035-9784960	0.00923966	0.00923966	778559	409984	VSCC up vs Normal	0.505687	VSCC up vs Normal	606154	756392	274528	1
cg15285250	Island	NXPH1	Island	chr7:8481974-8482762	0.00927055	0.00927055	7784	358418	VSCC up vs Normal	0.532534	VSCC up vs Normal	605907	578086	209898	1
cg03817667	Island	VSTM2A	Island	chr7:54609734-54610140	0.00929963	0.00929963	778252	434961	VSCC up vs Normal	0.555855	VSCC up vs Normal	605676	85136	30924	1
cg21179088	Island	VSTM2A	Island	chr7:54612324-54612558	0.00973278	0.00973278	77609	360442	VSCC up vs Normal	0.531841	VSCC up vs Normal	602315	584633	213542	1
cg17375267	Island	CCDC8	Island	chr19:46915311-46915802	0.0097897	0.0097897	670084	49839	VSCC up vs Normal	0.630237	VSCC up vs Normal	449013	111777	547665	1
cg11950994	Island	OSR1	Island	chr2:19555789-19558403	0.00984569	0.00984569	775542	352612	VSCC up vs Normal	0.501743	VSCC up vs Normal	601466	559509	204653	1
cg20787382	Island	SCT	Island	chr11:626728-628037	0.0101369	0.0101369	77416	438309	VSCC up vs Normal	0.512263	VSCC up vs Normal	599323	864516	317347	1
cg18335068	Island	ZNF677	Island	chr19:53757819-53758148	0.0101898	0.0101898	773913	458125	VSCC up vs Normal	0.515734	VSCC up vs Normal	598942	944452	346911	1
cg16411251	Island	GPR135	Island	chr14:59930634-59932251	0.0104554	0.0104554	772695	489141	VSCC up vs Normal	0.519564	VSCC up vs Normal	597057	107666	396723	1
cg04475027	Island	TMEM132C	Island	chr12:128751041-128753151	0.0109952	0.0109952	770312	434208	VSCC up vs Normal	0.532945	VSCC up vs Normal	593381	848415	314555	1
cg16185421	Island	LOC728392	Island	chr17:5403131-5404602	0.0110821	0.0110821	76994	437936	VSCC up vs Normal	0.568777	VSCC up vs Normal	592808	863045	320289	1
cg26444528	Island	PCDH17	Island	chr13:58206526-58208930	0.0116077	0.0116077	767751	337188	VSCC up vs Normal	0.500265	VSCC up vs Normal	589442	511632	190959	1
cg05508084	Island	ZNF667	Island	chr19:56988313-56989741	0.0117973	0.0117973	766986	3496	VSCC up vs Normal	0.501723	VSCC up vs Normal	588268	549989	205685	1
cg09624466	Island	OTX2OS1	Island	chr14:57278709-57279116	0.0119712	0.0119712	766296	348058	VSCC up vs Normal	0.516485	VSCC up vs Normal	58721	545151	204243	1
cg16792800	Island	GPC6	Island	chr13:93879245-93880877	0.0126041	0.0126041	763868	40996	VSCC up vs Normal	0.510339	VSCC up vs Normal	583495	756303	285155	1
cg13300273	Island	GPR25	Island	chr1:200842196-200843388	0.012988	0.012988	657547	427149	VSCC up vs Normal	0.532196	VSCC up vs Normal	432368	821051	417772	1
cg15213210	Island	PAX7	Island	chr1:18962842-18963481	0.0142046	0.0142046	758248	357509	VSCC up vs Normal	0.508346	VSCC up vs Normal	574941	575157	220083	1
cg21039708	Island	OTX2OS1	Island	chr14:57278709-57279116	0.0149689	0.0149689	755791	393743	VSCC up vs Normal	0.56635	VSCC up vs Normal	57122	697651	268693	1
cg10384245	Island	ADCYAP1	Island	chr18:904578-909574	0.0154696	0.0154696	75425	382505	VSCC up vs Normal	0.547869	VSCC up vs Normal	568893	658396	254612	1
cg18273840	Island	HCN1	Island	chr5:45695394-45696510	0.0164609	0.0164609	751346	408958	VSCC up vs Normal	0.511396	VSCC up vs Normal	56452	752609	29.33	1
cg14507337	Island	SIX6	Island	chr14:60975732-60978180	0.0175699	0.0175699	748302	448285	VSCC up vs Normal	0.556792	VSCC up vs Normal	559956	904319	355296	1
cg10237903	Island	FAM135B	Island	chr8:139508795-139509774	0.0198539	0.0198539	742613	466793	VSCC up vs Normal	0.544614	VSCC up vs Normal	551474	980531	391164	1
cg13912311	Island	NR5A1	Island	chr9:127265170-127267659	0.0203137	0.0203137	741549	379774	VSCC up vs Normal	0.519106	VSCC up vs Normal	549895	649027	25966	1
cg25290445	Island	LEPR	Island	chr1:65991001-65991811	0.0207283	0.0207283	740611	423569	VSCC up vs Normal	0.557402	VSCC up vs Normal	548505	807348	323819	1
cg08109815	Island	NMBR	Island	chr6:142409473-142410112	0.0207337	0.0207337	740599	397715	VSCC up vs Normal	0.541904	VSCC up vs Normal	548487	711797	285504	1
cg26354128	Island	KIAA1409	Island	chr14:93896736-93897466	0.0207725	0.0207725	740512	399773	VSCC up vs Normal	0.537661	VSCC up vs Normal	548359	719182	288534	1
cg08291024	Island	LMX1A	Island	chr1:165324191-165326328	0.022054	0.022054	634297	357857	VSCC up vs Normal	0.503083	VSCC up vs Normal	402333	576277	315114	1
cg24006721	Island	RUNX3	Island	chr1:25255527-25259005	0.0224396	0.0224396	736934	409023	VSCC up vs Normal	0.571106	VSCC up vs Normal	543071	75285	304982	1
cg09849405	Island	CMTM1	Island	chr16:66612749-66613412	0.0225353	0.0225353	736737	384673	VSCC up vs Normal	0.524779	VSCC up vs Normal	542781	665881	269895	1
cg04602284	Island	C3orf15	Island	chr3:119421855-119422334	0.0232984	0.0232984	735195	41656	VSCC up vs Normal	0.568617	VSCC up vs Normal	540512	780851	317823	1
cg21113740	Island	ELTD1	Island	chr1:79472281-79472537	0.0257087	0.0257087	730648	351871	VSCC up vs Normal	0.501534	VSCC up vs Normal	533847	55716	229608	1
cg24848035	Island	RGS22	Island	chr8:101117922-101118693	0.0259237	0.0259237	730264	42149	VSCC up vs Normal	0.538139	VSCC up vs Normal	533285	799441	329799	1
cg06847624	Island	PFN3	Island	chr5:176827081-176827754	0.0277311	0.0277311	727159	385557	VSCC up vs Normal	0.534081	VSCC up vs Normal	52876	668945	278327	1
cg18579862	Island	ZIK1	Island	chr19:58094739-58095764	0.0281391	0.0281391	726487	543316	VSCC up vs Normal	0.612428	VSCC up vs Normal	527783	132837	553714	1
cg09998430	Island	NKX6-2	Island	chr10:134597357-134602649	0.0299212	0.0299212	723664	4786	VSCC up vs Normal	0.562395	VSCC up vs Normal	523689	103076	43302	1
cg12810084	Island	HOXA11AS	Island	chr7:27225050-27225629	0.0303911	0.0303911	722948	394309	VSCC up vs Normal	0.523277	VSCC up vs Normal	522654	699658	294506	1
cg24403845	Island	SORCS1	Island	chr10:108923780-108924805	0.0317786	0.0317786	7209	452895	VSCC up vs Normal	0.580792	VSCC up vs Normal	519696	923011	390733	1
cg24632241	Island	CTNNA2	Island	chr2:80529677-80530846	0.0320874	0.0320874	720456	464359	VSCC up vs Normal	0.564344	VSCC up vs Normal	519057	970333	411271	1
cg24937727	Island	RGL3	Island	chr19:11517059-11517284	0.0328375	0.0328375	-719397	-403749	VSCC down vs Normal	-0.547461	VSCC down vs Normal	517532	73356	311832	1
cg05702092	Island	LBX2	Island	chr2:74725039-74727038	0.0330171	0.0330171	719147	449336	VSCC up vs Normal	0.536662	VSCC up vs Normal	517173	908563	386493	1
cg17495719	Island	FREM3	Island	chr4:144620822-144622218	0.0333597	0.0333597	718675	452402	VSCC up vs Normal	0.533293	VSCC up vs Normal	516493	921003	392301	1
cg07783282	Island	USP44	Island	chr12:95941906-95942979	0.035476	0.035476	613663	414516	VSCC up vs Normal	0.500195	VSCC up vs Normal	376582	773205	451707	1
cg08104202	Island	C1orf114	Island	chr1:169396621-169396869	0.0356569	0.0356569	715628	491894	VSCC up vs Normal	0.576746	VSCC up vs Normal	512123	108882	467739	1
cg22694818	Island	LHX8	Island	chr1:75595813-75596162	0.036731	0.036731	612163	412897	VSCC up vs Normal	0.544087	VSCC up vs Normal	374743	767179	450387	1
cg25774643	Island	SCT	Island	chr11:626728-628037	0.0378044	0.0378044	712957	374399	VSCC up vs Normal	0.524078	VSCC up vs Normal	508308	630786	27301	1
cg13484549	Island	PPFIA3	Island	chr19:49646092-49646308	0.0416499	0.0416499	708542	456156	VSCC up vs Normal	0.603928	VSCC up vs Normal	502032	936354	410328	1
cg23458558	Island	RALYL	Island	chr8:85096759-85097247	0.0440864	0.0440864	705956	410131	VSCC up vs Normal	0.500509	VSCC up vs Normal	498374	756933	334137	1
cg22399133	Island	CRYGD	Island	chr2:208988834-208989269	0.0445853	0.0445853	705445	390856	VSCC up vs Normal	0.548296	VSCC up vs Normal	497653	687457	303908	1
cg07528692	Island	DMRT1	Island	chr9:841374-843364	0.047577	0.047577	60103	461412	VSCC up vs Normal	0.511945	VSCC up vs Normal	361237	958056	583474	1
cg12844912	Island	ZNF471	Island	chr19:57018743-57019506	0.0484483	0.0484483	701674	447409	VSCC up vs Normal	0.556531	VSCC up vs Normal	492347	900787	402507	1
cg09528496	Island	ATCAY	Island	chr19:3880718-3881278	0.050883	0.050883	598149	350321	VSCC up vs Normal	0.504424	VSCC up vs Normal	357782	552261	339585	1
cg21159370	Island	ZNF804B	Island	chr7:88388488-88389283	0.0511151	0.0511151	699247	389116	VSCC up vs Normal	0.526976	VSCC up vs Normal	488947	681352	306572	1
cg23248887	Island	SSTR1	Island	chr14:38678245-38680937	0.0520669	0.0520669	698413	457275	VSCC up vs Normal	0.620916	VSCC up vs Normal	48778	940953	424392	1
cg02700891	Island	TRH	Island	chr3:129693127-129694841	0.0607707	0.0607707	691434	492267	VSCC up vs Normal	0.525744	VSCC up vs Normal	478081	109047	501805	1
cg25547580	Island	ONECUT2	Island	chr18:55103154-55108853	0.0626225	0.0626225	690082	453861	VSCC up vs Normal	0.601253	VSCC up vs Normal	476213	926954	428232	1
cg02266732	Island	HTR1A	Island	chr5:63256548-63257886	0.0633473	0.0633473	689564	390309	VSCC up vs Normal	0.53818	VSCC up vs Normal	475498	685536	317179	1
cg09083627	Island	SLITRK5	Island	chr13:88323569-88324640	0.0637147	0.0637147	689304	403634	VSCC up vs Normal	0.512088	VSCC up vs Normal	47514	733141	33946	1
cg20219381	Island	RGS22	Island	chr8:101117922-101118693	0.0659832	0.0659832	68773	36414	VSCC up vs Normal	0.501166	VSCC up vs Normal	472973	59669	277546	1
cg18691800	Island	RBM24	Island	chr6:17280739-17282334	0.0685176	0.0685176	686036	427846	VSCC up vs Normal	0.557335	VSCC up vs Normal	470646	823734	385048	1
cg14094983	Island	NXPH1	Island	chr7:8481974-8482762	0.0706917	0.0706917	684634	462268	VSCC up vs Normal	0.583687	VSCC up vs Normal	468724	961612	451342	1
cg02551743	Island	MEIS1	Island	chr2:66672431-66673636	0.0733671	0.0733671	682968	353026	VSCC up vs Normal	0.50936	VSCC up vs Normal	466445	560822	264513	1
cg13631391	Island	AVPR1A	Island	chr12:63543636-63544967	0.0751843	0.0751843	681871	376007	VSCC up vs Normal	0.500122	VSCC up vs Normal	464948	636217	301039	1
cg23906738	Island	NKX2-1	Island	chr14:36986362-36990576	0.0753798	0.0753798	681755	449362	VSCC up vs Normal	0.585902	VSCC up vs Normal	46479	908667	430102	1
cg18856581	Island	MDGA2	Island	chr14:48143433-48145589	0.0759155	0.0759155	681438	48769	VSCC up vs Normal	0.577112	VSCC up vs Normal	464357	107029	507073	1
cg21980043	Island	ADAMTS20	Island	chr12:43944719-43946285	0.0797302	0.0797302	679243	403223	VSCC up vs Normal	0.54737	VSCC up vs Normal	461371	731649	348879	1
cg01879805	Island	PAQR9	Island	chr3:142681137-142683268	0.0847716	0.0847716	676502	406637	VSCC up vs Normal	0.558301	VSCC up vs Normal	457655	74409	357693	1
cg08584759	Island	C10orf47	Island	chr10:11911554-11912432	0.0917152	0.0917152	672989	349563	VSCC up vs Normal	0.5048	VSCC up vs Normal	452914	549874	267097	1
cg11265561	Island	ZNF665	Island	chr19:53696029-53696650	0.092795	0.092795	572551	470881	VSCC up vs Normal	0.51758	VSCC up vs Normal	327815	997779	66962	1
cg05016408	Island	LOC134466	Island	chr5:150325904-150326194	0.0933692	0.0933692	672193	36547	VSCC up vs Normal	0.519268	VSCC up vs Normal	451843	601059	292652	1
cg06610484	Island	MCHR2	Island	chr6:100441406-100442152	0.0949642	0.0949642	671438	443907	VSCC up vs Normal	0.590497	VSCC up vs Normal	450829	886742	432721	1
cg26466587	Island	MCHR2	Island	chr6:100441406-100442152	0.0979162	0.0979162	670075	434094	VSCC up vs Normal	0.586822	VSCC up vs Normal	449001	847968	415485	1
cg12176783	Island	TCEA2	Island	chr20:62693942-62695282	0.103822	0.103822	667471	390105	VSCC up vs Normal	0.53557	VSCC up vs Normal	445517	684817	338168	1
cg27594116	Island	CCDC180	Island	chr9:100069890-100070351	0.103961	0.103961	667411	44796	VSCC up vs Normal	0.591411	VSCC up vs Normal	445438	903006	445991	1
cg00124375	Island	DDAH2	Island	chr6:31695894-31698245	0.109468	0.109468	665119	43929	VSCC up vs Normal	0.552838	VSCC up vs Normal	442383	868392	431857	1
cg01046104	Island	ZIK1	Island	chr19:58094739-58095764	0.109532	0.109532	665093	419811	VSCC up vs Normal	0.593713	VSCC up vs Normal	442349	793084	394437	1
cg02878244	Island	DBX1	Island	chr11:20181200-20182325	0.113328	0.113328	663582	424626	VSCC up vs Normal	0.572885	VSCC up vs Normal	440341	811384	405378	1
cg16269733	Island	BCAN	Island	chr1:156616553-156616946	0.117011	0.117011	662164	386355	VSCC up vs Normal	0.502886	VSCC up vs Normal	438462	671714	337036	1
cg23901918	Island	SH3PXD2A	Island	chr10:105420685-105421076	0.117977	0.117977	6618	375399	VSCC up vs Normal	0.519718	VSCC up vs Normal	437979	634159	318543	1
cg02124383	Island	NXPH1	Island	chr7:8473139-8475199	0.119402	0.119402	661268	360742	VSCC up vs Normal	0.504635	VSCC up vs Normal	437276	585605	294627	1
cg07974511	Island	OTX1	Island	chr2:63282514-63283122	0.126342	0.126342	658768	362886	VSCC up vs Normal	0.505645	VSCC up vs Normal	433976	592587	300407	1
cg12744820	Island	OLIG3	Island	chr6:137814355-137815202	0.126957	0.126957	658553	396359	VSCC up vs Normal	0.508839	VSCC up vs Normal	433693	706953	358617	1
cg01157404	Island	RYR2	Island	chr1:237205126-237206644	0.135999	0.135999	655514	395597	VSCC up vs Normal	0.516419	VSCC up vs Normal	429699	704237	36056	1
cg16513459	Island	KCNAB3	Island	chr17:7832532-7833164	0.141552	0.141552	653748	388883	VSCC up vs Normal	0.526125	VSCC up vs Normal	427387	680534	350309	1
cg20474850	Island	HAND2	Island	chr4:174450046-174451469	0.144916	0.144916	652713	405046	VSCC up vs Normal	0.556363	VSCC up vs Normal	426034	738278	38124	1
cg21164131	Island	AVPR1A	Island	chr12:63543636-63544967	0.150677	0.150677	650995	350681	VSCC up vs Normal	0.500312	VSCC up vs Normal	423795	553399	28728	1
cg10865371	Island	RBFOX1	Island	chr16:6068914-6070401	0.157234	0.157234	649121	424702	VSCC up vs Normal	0.583031	VSCC up vs Normal	421358	811674	423793	1
cg09799983	Island	CYP1B1	Island	chr2:38301276-38304518	0.15973	0.15973	549656	404225	VSCC up vs Normal	0.545678	VSCC up vs Normal	302121	735291	535428	1
cg24033558	Island	SHF	Island	chr15:45479509-45480498	0.166565	0.166565	646586	511523	VSCC up vs Normal	0.504041	VSCC up vs Normal	418074	117745	619601	1
cg26162582	Island	KCNA6	Island	chr12:4918273-4919657	0.172456	0.172456	64506	363333	VSCC up vs Normal	0.515601	VSCC up vs Normal	416103	594049	314083	1
cg27179622	Island	LEFTY2	Island	chr1:226127112-226127695	0.17859	0.17859	544976	390017	VSCC up vs Normal	0.512098	VSCC up vs Normal	296999	684511	507047	1
cg18229521	Island	SLC24A4	Island	chr14:92789494-92790712	0.197152	0.197152	639196	452562	VSCC up vs Normal	0.558875	VSCC up vs Normal	408571	921654	496276	1
cg12060744	Island	ZIK1	Island	chr19:58094739-58095764	0.201729	0.201729	638192	383402	VSCC up vs Normal	0.548617	VSCC up vs Normal	407289	661487	357307	1
cg01785576	Island	SFMBT2	Island	chr10:7449376-7455339	0.204598	0.204598	637574	381132	VSCC up vs Normal	0.526723	VSCC up vs Normal	406501	653676	353772	1
cg27230784	Island	LOC728392	Island	chr17:5403131-5404602	0.206135	0.206135	637247	405461	VSCC up vs Normal	0.529519	VSCC up vs Normal	406084	739793	40079	1
cg04550052	Island	SALL1	Island	chr16:51183699-51188763	0.220831	0.220831	63424	521293	VSCC up vs Normal	0.565295	VSCC up vs Normal	40226	122286	668793	1
cg23944251	Island	LOC100128811	Island	chr10:25463756-25465639	0.243961	0.243961	629898	451249	VSCC up vs Normal	0.590896	VSCC up vs Normal	396771	916317	508076	1
cg13678973	Island	ELAVL4	Island	chr1:50513644-50514320	0.247801	0.247801	629218	488232	VSCC up vs Normal	0.525962	VSCC up vs Normal	395915	107267	596055	1
cg09257796	Island	GABRG3	Island	chr15:27215951-27216856	0.267836	0.267836	625837	362176	VSCC up vs Normal	0.507344	VSCC up vs Normal	391672	590272	331553	1
cg12238343	Island	RXFP3	Island	chr5:33936168-33938309	0.271109	0.271109	625309	430239	VSCC up vs Normal	0.536312	VSCC up vs Normal	391012	832974	468667	1
cg03023837	Island	EGFL7	Island	chr9:139552947-139553269	0.305754	0.305754	-620093	-37306	VSCC down vs Normal	-0.523895	VSCC down vs Normal	384515	626283	358327	1
cg00002719	Island	C1orf114	Island	chr1:169396621-169396869	0.327625	0.327625	617102	387736	VSCC up vs Normal	0.531153	VSCC up vs Normal	380815	676527	390835	1
cg13800209	Island	MEIS2	Island	chr15:37390175-37390380	0.33488	0.33488	518762	464139	VSCC up vs Normal	0.585342	VSCC up vs Normal	269114	969412	792493	1
cg02692313	Island	HLA-DPB1	Island	chr6:33048416-33048814	0.350246	0.350246	614216	363045	VSCC up vs Normal	0.508137	VSCC up vs Normal	377262	593106	34587	1
cg13687039	Island	PAQR9	Island	chr3:142681137-142683268	0.401535	0.401535	608322	411349	VSCC up vs Normal	0.541631	VSCC up vs Normal	370056	761437	452678	1
cg10604476	Island	ICAM5	Island	chr19:10399844-10405375	0.405886	0.405886	607858	400021	VSCC up vs Normal	0.519549	VSCC up vs Normal	369492	720074	428741	1
cg18035229	Island	PRDM14	Island	chr8:70981873-70984888	0.414483	0.414483	606956	371544	VSCC up vs Normal	0.502511	VSCC up vs Normal	368396	621204	370973	1
cg01530101	Island	KCNQ1DN	Island	chr11:2890388-2891337	0.421366	0.421366	606247	436672	VSCC up vs Normal	0.504095	VSCC up vs Normal	367536	858071	513625	1
cg23052560	Island	PCSK2	Island	chr20:17206528-17206952	0.453037	0.453037	603132	403428	VSCC up vs Normal	0.539424	VSCC up vs Normal	363768	732394	442938	1
cg25203481	Island	KCNQ1DN	Island	chr11:2890388-2891337	0.489935	0.489935	599771	397299	VSCC up vs Normal	0.537536	VSCC up vs Normal	359725	710308	434409	1
cg24589459	Island	BOLL	Island	chr2:198649751-198651599	0.523163	0.523163	596959	417935	VSCC up vs Normal	0.556833	VSCC up vs Normal	35636	786013	485248	1
cg25875213	Island	ZNF781	Island	chr19:38182793-38183327	0.544253	0.544253	595267	509623	VSCC up vs Normal	0.506681	VSCC up vs Normal	354342	116872	725621	1
cg27360326	Island	PCDH8	Island	chr13:53419897-53422872	0.554574	0.554574	594463	452018	VSCC up vs Normal	0.505314	VSCC up vs Normal	353386	919441	572397	1
cg01123334	Island	USP44	Island	chr12:95941906-95942979	0.567495	0.567495	593478	456302	VSCC up vs Normal	0.533569	VSCC up vs Normal	352216	936953	585237	1
cg04698114	Island	SALL1	Island	chr16:51183699-51188763	0.581948	0.581948	592403	450501	VSCC up vs Normal	0.5922	VSCC up vs Normal	350941	913281	572523	1
cg03278146	Island	LOC642597	Island	chr18:5196243-5197389	0.647473	0.647473	587848	414998	VSCC up vs Normal	0.517731	VSCC up vs Normal	345565	775006	493399	1
cg00206414	Island	BCOR	Island	chrX:39949372-39949976	0.753634	0.753634	581382	423534	VSCC up vs Normal	0.527714	VSCC up vs Normal	338005	807215	525399	1
cg24415208	Island	CACNG8	Island	chr19:54466357-54466725	0.808941	0.808941	578372	402483	VSCC up vs Normal	0.530797	VSCC up vs Normal	334515	728965	479418	1
cg18633684	Island	TXNRD1	Island	chr12:104697348-104697984	0.831831	0.831831	577188	400819	VSCC up vs Normal	0.529815	VSCC up vs Normal	333146	722951	477416	1
cg20585530	Island	SIX6	Island	chr14:60975732-60978180	0.902144	0.902144	573746	467546	VSCC up vs Normal	0.585408	VSCC up vs Normal	329185	983697	657422	1
cg09537620	Island	PAX6	Island	chr11:31825743-31826967	1.03425	1.03425	567962	44092	VSCC up vs Normal	0.505627	VSCC up vs Normal	322581	874845	596645	1
cg20399616	Island	BCAT1	Island	chr12:25055599-25056246	1.13483	1.13483	564041	390665	VSCC up vs Normal	0.502842	VSCC up vs Normal	318143	686787	474923	1
cg00582524	Island	SALL1	Island	chr16:51183699-51188763	1.59273	1.59273	549776	445425	VSCC up vs Normal	0.578167	VSCC up vs Normal	302254	892814	649849	1
cg05095318	Island	FAM184B	Island	chr4:17782642-17783624	1.77671	1.77671	545192	417154	VSCC up vs Normal	0.540667	VSCC up vs Normal	297234	783079	579601	1
cg04115680	Island	SRRM3	Island	chr7:75889086-75889345	1.91231	1.91231	542113	44035	VSCC up vs Normal	0.558756	VSCC up vs Normal	293886	872588	65321	1
cg26110710	Island	SLITRK5	Island	chr13:88323569-88324640	1.95281	1.95281	541236	436296	VSCC up vs Normal	0.521549	VSCC up vs Normal	292936	856594	643316	1
cg02168857	Island	EPHA7	Island	chr6:94126272-94129677	2.31493	2.31493	534129	377216	VSCC up vs Normal	0.501851	VSCC up vs Normal	285294	640313	493768	1
cg16621816	Island	KCNK12	Island	chr2:47796923-47799166	2.58217	2.58217	529574	423993	VSCC up vs Normal	0.528608	VSCC up vs Normal	280448	808966	634601	1
cg03900143	Island	ZIC4	Island	chr3:147108511-147111703	2.72104	2.72104	527392	421491	VSCC up vs Normal	0.520923	VSCC up vs Normal	278142	799445	632331	1
cg09280663	Island	CTNND2	Island	chr5:11384681-11385521	2.79169	2.79169	526325	389149	VSCC up vs Normal	0.524472	VSCC up vs Normal	277018	681467	541203	1
cg16415870	Island	GRM7	Island	chr3:6904133-6904641	2.83739	2.83739	525649	385421	VSCC up vs Normal	0.509424	VSCC up vs Normal	276307	668472	532248	1
cg13958426	Island	C1orf114	Island	chr1:169396621-169396869	2.92772	2.92772	524345	412059	VSCC up vs Normal	0.507316	VSCC up vs Normal	274938	764067	611391	1
cg09671258	Island	LHX4	Island	chr1:180198119-180204975	3.17801	3.17801	520936	407268	VSCC up vs Normal	0.505778	VSCC up vs Normal	271374	746401	60.51	1
cg08047907	Island	C1orf114	Island	chr1:169396621-169396869	3.32385	3.32385	519072	412421	VSCC up vs Normal	0.500341	VSCC up vs Normal	269436	765408	624972	1
cg11145160	Island	CLDN11	Island	chr3:170136242-170137886	3.43398	3.43398	517719	371226	VSCC up vs Normal	0.503565	VSCC up vs Normal	268033	62014	509007	1
cg22881914	Island	NID2	Island	chr14:52534581-52536722	3.80855	3.80855	513425	407464	VSCC up vs Normal	0.542954	VSCC up vs Normal	263605	747121	623533	1
cg16245265	Island	CALCA	Island	chr11:14995128-14995908	4.76205	4.76205	504176	422163	VSCC up vs Normal	0.504456	VSCC up vs Normal	254193	801998	694117	1
cg19429281	Island	ZNF702P	Island	chr19:53496732-53497028	6.63125	6.63125	49051	506615	VSCC up vs Normal	0.5379	VSCC up vs Normal	24.06	115496	105608	1
cg25720804	Island	TLX3	Island	chr5:170735169-170739863	7.51223	7.51223	485373	472893	VSCC up vs Normal	0.532003	VSCC up vs Normal	235587	100633	939748	1
cg22089737	Island	LBX2	Island	chr2:74725039-74727038	7.68962	7.68962	484412	505938	VSCC up vs Normal	0.594748	VSCC up vs Normal	234655	115188	107994	1
cg03987919	Island	CTNND2	Island	chr5:11384681-11385521	8.47841	8.47841	480395	379773	VSCC up vs Normal	0.505322	VSCC up vs Normal	23078	649024	618709	1
cg11697588	Island	CALCA	Island	chr11:14995128-14995908	9.31704	9.31704	476518	392976	VSCC up vs Normal	0.521281	VSCC up vs Normal	22707	694935	673299	1
cg06785999	Island	SIX6	Island	chr14:60975732-60978180	9.39602	9.39602	476172	399843	VSCC up vs Normal	0.509881	VSCC up vs Normal	226739	719433	69805	1
cg18279094	Island	FOXD3	Island	chr1:63782394-63790471	0.000144703	0.000144703	458454	39415	VSCC up vs Normal	0.51934	VSCC up vs Normal	21018	699093	731754	1
cg24375409	Island	EPHA10	Island	chr1:38200919-38201200	0.000149148	0.000149148	457214	394574	VSCC up vs Normal	0.502052	VSCC up vs Normal	209045	700599	737314	1
cg14486338	Island	KCNS2	Island	chr8:99438692-99440425	0.000207509	0.000207509	443691	388081	VSCC up vs Normal	0.522964	VSCC up vs Normal	196861	677731	75739	1
cg12170314	Island	INSC	Island	chr11:15136058-15136545	0.000215345	0.000215345	442173	394188	VSCC up vs Normal	0.523337	VSCC up vs Normal	195517	699229	786787	1
cg01510609	Island	DCDC2C	Island	chr2:3750828-3751927	0.000227217	0.000227217	439977	389312	VSCC up vs Normal	0.514041	VSCC up vs Normal	19358	682036	775122	1
cg22538054	Island	USP44	Island	chr12:95941906-95942979	0.000290466	0.000290466	429927	43924	VSCC up vs Normal	0.531873	VSCC up vs Normal	184837	868191	103335	1
cg20024221	Island	ZSCAN18	Island	chr19:58629309-58630241	4.8e-09	4.8e-09	925973	357999	VSCC up vs Normal	0.516499	VSCC up vs Normal	857426	576733	147979	1
