# Supplementary material for: Exploring Differentially Methylated Genes in Vulvar Squamous Cell Carcinoma
Source: Cancers (Basel). 2021 Jul 16;13(14):3580. doi: 10.3390/cancers13143580 (PMC8306700; doi:10.3390/cancers13143580)
Supplement: Supplementary file 1 [file cancers-13-03580-s001.zip › cancers-1245370-supplementary/Table_S2.xlsx]

## Sheet: Sheet1
Table S2: List of enriched molecular functions
Function	Type	Enrichment Score	Enrichment p-value	% genes in group that are present	# genes in list, in group	# genes not in list, in group	# genes in list, not in group	# genes not in list, not in group	GO ID
DNA-binding transcription factor activity	molecular function	51.9678	2.69566e-23	5.59387	73	1232	197	16279	3700
sequence-specific DNA binding	molecular function	50.7168	9.41798e-23	5.86207	68	1092	202	16419	43565
RNA polymerase II regulatory region sequence-specific DNA binding	molecular function	49.1919	4.32761e-22	7.07851	55	722	215	16789	977
RNA polymerase II regulatory region DNA binding	molecular function	48.7678	6.61334e-22	7.01531	55	729	215	16782	1012
DNA-binding transcription factor activity, RNA polymerase II-specific	molecular function	48.5324	8.36812e-22	5.97572	64	1007	206	16504	981
transcription regulatory region sequence-specific DNA binding	molecular function	46.3764	7.22735e-21	6.66667	55	770	215	16741	976
transcription regulator activity	molecular function	45.9973	1.05595e-20	4.72206	79	1594	191	15917	140110
sequence-specific double-stranded DNA binding	molecular function	43.8673	8.8856e-20	6.31458	55	816	215	16695	1990837
transcription regulatory region DNA binding	molecular function	41.9529	6.02694e-19	5.95112	56	885	214	16626	44212
regulatory region nucleic acid binding	molecular function	41.9041	6.3283e-19	5.9448	56	886	214	16625	1067
double-stranded DNA binding	molecular function	39.4669	7.24028e-18	5.72917	55	905	215	16606	3690
DNA binding	molecular function	36.2767	1.75889e-16	3.68988	89	2323	181	15188	3677
DNA-binding transcription activator activity, RNA polymerase II-specific	molecular function	28.7033	3.42214e-13	7.38095	31	389	239	17122	1228
DNA-binding transcription activator activity	molecular function	28.6402	3.64523e-13	7.36342	31	390	239	17121	1216
proximal promoter sequence-specific DNA binding	molecular function	26.7367	2.44567e-12	6.26151	34	509	236	17002	987
RNA polymerase II proximal promoter sequence-specific DNA binding	molecular function	25.9675	5.27764e-12	6.26186	33	494	237	17017	978
calcium ion binding	molecular function	20.2464	1.61105e-09	4.91329	34	658	236	16853	5509
nucleic acid binding	molecular function	19.1418	4.86187e-09	2.59538	100	3753	170	13758	3676
activating transcription factor binding	molecular function	10.0165	4.46564e-05	9.41176	8	77	262	17434	33613
cation binding	molecular function	9.69673	6.14842e-05	2.19436	91	4056	179	13455	43169
organic cyclic compound binding	molecular function	9.59643	6.79709e-05	2.04258	118	5659	152	11852	97159
metal ion binding	molecular function	8.93322	0.000131933	2.17016	88	3967	182	13544	46872
RNA polymerase II distal enhancer sequence-specific DNA binding	molecular function	8.85971	0.000141996	8	8	92	262	17419	980
RNA polymerase II activating transcription factor binding	molecular function	8.82969	0.000146324	11.3208	6	47	264	17464	1102
heterocyclic compound binding	molecular function	8.79927	0.000150843	2.02073	115	5576	155	11935	1901363
cation channel activity	molecular function	7.81529	0.000403519	4.375	14	306	256	17205	5261
transcription factor binding	molecular function	7.7018	0.000452015	3.35366	22	634	248	16877	8134
enhancer sequence-specific DNA binding	molecular function	7.61233	0.000494317	6.66667	8	112	262	17399	1158
ion channel activity	molecular function	7.33127	0.000654744	3.84615	16	400	254	17111	5216
potassium ion transmembrane transporter activity	molecular function	7.25812	0.000704433	5.6962	9	149	261	17362	15079
enhancer binding	molecular function	6.88572	0.00102228	5.97015	8	126	262	17385	35326
DNA-binding transcription repressor activity	molecular function	6.54221	0.0014413	4.45344	11	236	259	17275	1217
DNA-binding transcription repressor activity, RNA polymerase II-specific	molecular function	6.54221	0.0014413	4.45344	11	236	259	17275	1227
channel activity	molecular function	6.35269	0.00174206	3.50109	16	441	254	17070	15267
passive transmembrane transporter activity	molecular function	6.33057	0.00178101	3.49345	16	442	254	17069	22803
calcium, potassium:sodium antiporter activity	molecular function	6.10626	0.00222887	40	2	3	268	17508	8273
gated channel activity	molecular function	6.08046	0.00228712	3.80117	13	329	257	17182	22836
RNA polymerase II transcription factor binding	molecular function	5.99709	0.00248598	8.06452	5	57	265	17454	1085
potassium channel activity	molecular function	5.945	0.00261889	5.7377	7	115	263	17396	5267
GABA receptor activity	molecular function	5.44764	0.00430644	13.6364	3	19	267	17492	16917
transcription coregulator activity	molecular function	5.30194	0.00498192	3.06306	17	538	253	16973	3712
voltage-gated cation channel activity	molecular function	5.22629	0.00537343	5.03597	7	132	263	17379	22843
G protein-coupled peptide receptor activity	molecular function	5.03693	0.00649366	4.86111	7	137	263	17374	8528
metal ion transmembrane transporter activity	molecular function	4.90106	0.00743873	3.18907	14	425	256	17086	46873
DNA-binding transcription factor binding	molecular function	4.89884	0.00745521	3.42857	12	338	258	17173	140297
peptide receptor activity	molecular function	4.82117	0.00805733	4.66667	7	143	263	17368	1653
beta-catenin binding	molecular function	4.75234	0.0086315	6.0241	5	78	265	17433	8013
hormone activity	molecular function	4.67932	0.0092853	5.08475	6	112	264	17399	5179
binding	molecular function	4.66622	0.00940779	1.62688	231	13968	39	3543	5488
voltage-gated potassium channel activity	molecular function	4.65465	0.00951724	5.88235	5	80	265	17431	5249
calcium:sodium antiporter activity	molecular function	4.65237	0.00953897	20	2	8	268	17503	5432
transcription coactivator activity	molecular function	4.64735	0.00958698	3.45912	11	307	259	17204	3713
voltage-gated channel activity	molecular function	4.57363	0.0103204	4.08163	8	188	262	17323	22832
voltage-gated ion channel activity	molecular function	4.57363	0.0103204	4.08163	8	188	262	17323	5244
calcium channel activity	molecular function	4.52472	0.0108378	4.91803	6	116	264	17395	5262
calcium:cation antiporter activity	molecular function	4.4617	0.0115427	18.1818	2	9	268	17502	15368
hydrolase activity, acting on carbon-nitrogen (but not peptide) bonds, in linear amidines	molecular function	4.4617	0.0115427	18.1818	2	9	268	17502	16813
GABA-gated chloride ion channel activity	molecular function	4.13228	0.0160462	15.3846	2	11	268	17500	22851
transmembrane-ephrin receptor activity	molecular function	3.98809	0.018535	14.2857	2	12	268	17499	5005
calcium ion transmembrane transporter activity	molecular function	3.96883	0.0188955	4.34783	6	132	264	17379	15085
intronic transcription regulatory region sequence-specific DNA binding	molecular function	3.85494	0.0211748	13.3333	2	13	268	17498	1161
intronic transcription regulatory region DNA binding	molecular function	3.85494	0.0211748	13.3333	2	13	268	17498	44213
HMG box domain binding	molecular function	3.73135	0.0239605	12.5	2	14	268	17497	71837
potassium ion antiporter activity	molecular function	3.73135	0.0239605	12.5	2	14	268	17497	22821
RNA polymerase II-specific DNA-binding transcription factor binding	molecular function	3.6472	0.0260641	3.2491	9	268	261	17243	61629
postsynaptic neurotransmitter receptor activity	molecular function	3.55898	0.0284678	5.26316	4	72	266	17439	98960
ion channel regulator activity	molecular function	3.50618	0.0300112	4.38596	5	109	265	17402	99106
neurotransmitter receptor activity	molecular function	3.47373	0.0310013	4.34783	5	110	265	17401	30594
acetylgalactosaminyltransferase activity	molecular function	3.42509	0.0325464	6.52174	3	43	267	17468	8376
chromatin binding	molecular function	3.40706	0.0331385	2.63158	14	518	256	16993	3682
ephrin receptor activity	molecular function	3.40691	0.0331435	10.5263	2	17	268	17494	5003
GABA-A receptor activity	molecular function	3.40691	0.0331435	10.5263	2	17	268	17494	4890
calcium channel regulator activity	molecular function	3.37009	0.0343867	6.38298	3	44	267	17467	5246
neuropeptide receptor activity	molecular function	3.31649	0.0362798	6.25	3	45	267	17466	8188
ligand-gated anion channel activity	molecular function	3.31143	0.0364639	10	2	18	268	17493	99095
metalloaminopeptidase activity	molecular function	3.22122	0.0399063	9.52381	2	19	268	17492	70006
peptide hormone binding	molecular function	3.1636	0.0422732	5.88235	3	48	267	17463	17046
mRNA 3'-UTR binding	molecular function	3.1352	0.0434912	4.5977	4	83	266	17428	3730
vasopressin receptor binding	molecular function	3.10402	0.0448685	33.3333	1	2	269	17509	31893
voltage-gated ion channel activity involved in regulation of presynaptic membrane potential	molecular function	3.10402	0.0448685	33.3333	1	2	269	17509	99508
stretch-activated, cation-selective, calcium channel activity	molecular function	3.10402	0.0448685	33.3333	1	2	269	17509	15275
Ral guanyl-nucleotide exchange factor activity	molecular function	3.10402	0.0448685	33.3333	1	2	269	17509	8321
DNA (cytosine-5-)-methyltransferase activity	molecular function	3.10402	0.0448685	33.3333	1	2	269	17509	3886
mRNA CDS binding	molecular function	3.10402	0.0448685	33.3333	1	2	269	17509	1990715
G protein-coupled GABA receptor activity	molecular function	3.10402	0.0448685	33.3333	1	2	269	17509	4965
glucuronylgalactosylproteoglycan 4-beta-N-acetylgalactosaminyltransferase activity	molecular function	3.10402	0.0448685	33.3333	1	2	269	17509	47237
receptor ligand activity	molecular function	3.08385	0.0457827	2.63736	12	443	258	17068	48018
cAMP binding	molecular function	3.05464	0.0471395	8.69565	2	21	268	17490	30552
monovalent inorganic cation transmembrane transporter activity	molecular function	3.00306	0.049635	2.77008	10	351	260	17160	15077
signaling receptor activator activity	molecular function	3.00285	0.0496454	2.60304	12	449	258	17062	30546
cation transmembrane transporter activity	molecular function	2.98164	0.0507097	2.42718	15	603	255	16908	8324
inorganic cation transmembrane transporter activity	molecular function	2.9416	0.0527811	2.46046	14	555	256	16956	22890
neurotransmitter receptor activity involved in regulation of postsynaptic membrane potential	molecular function	2.93206	0.0532871	5.35714	3	53	267	17458	99529
peptide antigen binding	molecular function	2.9039	0.0548089	8	2	23	268	17488	42605
AU-rich element binding	molecular function	2.83367	0.0587969	7.69231	2	24	268	17487	17091
mRNA 3'-UTR AU-rich region binding	molecular function	2.83367	0.0587969	7.69231	2	24	268	17487	35925
cation:cation antiporter activity	molecular function	2.83367	0.0587969	7.69231	2	24	268	17487	15491
ion binding	molecular function	2.82703	0.0591883	1.72815	104	5914	166	11597	43167
calcium-induced calcium release activity	molecular function	2.82389	0.0593744	25	1	3	269	17508	48763
ryanodine-sensitive calcium-release channel activity	molecular function	2.82389	0.0593744	25	1	3	269	17508	5219
galactosylceramide sulfotransferase activity	molecular function	2.82389	0.0593744	25	1	3	269	17508	1733
galactose 3-O-sulfotransferase activity	molecular function	2.82389	0.0593744	25	1	3	269	17508	50694
mechanosensitive cation channel activity	molecular function	2.82389	0.0593744	25	1	3	269	17508	140135
exopolyphosphatase activity	molecular function	2.82389	0.0593744	25	1	3	269	17508	4309
hyaluronan synthase activity	molecular function	2.82389	0.0593744	25	1	3	269	17508	50501
GKAP/Homer scaffold activity	molecular function	2.82389	0.0593744	25	1	3	269	17508	30160
serine binding	molecular function	2.82389	0.0593744	25	1	3	269	17508	70905
receptor-receptor interaction	molecular function	2.82389	0.0593744	25	1	3	269	17508	90722
G protein-coupled receptor activity involved in regulation of postsynaptic membrane potential	molecular function	2.82389	0.0593744	25	1	3	269	17508	99530
glucuronosyl-N-acetylgalactosaminyl-proteoglycan 4-beta-N-acetylgalactosaminyltransferase activity	molecular function	2.82389	0.0593744	25	1	3	269	17508	47238
opioid peptide activity	molecular function	2.82389	0.0593744	25	1	3	269	17508	1515
ligand-gated ion channel activity	molecular function	2.82163	0.0595089	3.62319	5	133	265	17378	15276
ligand-gated channel activity	molecular function	2.82163	0.0595089	3.62319	5	133	265	17378	22834
channel regulator activity	molecular function	2.82163	0.0595089	3.62319	5	133	265	17378	16247
neuropeptide hormone activity	molecular function	2.7665	0.0628818	7.40741	2	25	268	17486	5184
transcription corepressor activity	molecular function	2.72585	0.0654906	3.00429	7	226	263	17285	3714
molecular_function	molecular function	2.69172	0.0677642	1.56116	255	16079	15	1432	3674
somatostatin receptor activity	molecular function	2.60828	0.0736608	20	1	4	269	17507	4994
extracellular matrix protein binding	molecular function	2.60828	0.0736608	20	1	4	269	17507	1990430
pheromone receptor activity	molecular function	2.60828	0.0736608	20	1	4	269	17507	16503
adenylate cyclase inhibiting G protein-coupled glutamate receptor activity	molecular function	2.60828	0.0736608	20	1	4	269	17507	1640
G protein-coupled glutamate receptor activity	molecular function	2.60828	0.0736608	20	1	4	269	17507	98988
beta-2 adrenergic receptor binding	molecular function	2.60828	0.0736608	20	1	4	269	17507	31698
L-ornithine transmembrane transporter activity	molecular function	2.60828	0.0736608	20	1	4	269	17507	64
protein-arginine deiminase activity	molecular function	2.60828	0.0736608	20	1	4	269	17507	4668
receptor regulator activity	molecular function	2.53435	0.079313	2.40481	12	487	258	17024	30545
solute:cation antiporter activity	molecular function	2.52429	0.0801151	6.45161	2	29	268	17482	15298
signaling receptor activity	molecular function	2.51341	0.0809913	2.00143	28	1371	242	16140	38023
delayed rectifier potassium channel activity	molecular function	2.46948	0.0846288	6.25	2	30	268	17481	5251
molecular transducer activity	molecular function	2.45367	0.0859778	1.98864	28	1380	242	16131	60089
3'-phosphoadenosine 5'-phosphosulfate binding	molecular function	2.43348	0.0877309	16.6667	1	5	269	17506	50656
thioredoxin-disulfide reductase activity	molecular function	2.43348	0.0877309	16.6667	1	5	269	17506	4791
coreceptor activity involved in Wnt signaling pathway, planar cell polarity pathway	molecular function	2.43348	0.0877309	16.6667	1	5	269	17506	1904929
DNA-methyltransferase activity	molecular function	2.43348	0.0877309	16.6667	1	5	269	17506	9008
intracellular ligand-gated ion channel activity	molecular function	2.41667	0.0892178	6.06061	2	31	268	17480	5217
inorganic molecular entity transmembrane transporter activity	molecular function	2.38503	0.0920866	2.1601	17	770	253	16741	15318
RNA polymerase II core promoter sequence-specific DNA binding	molecular function	2.36575	0.0938787	5.88235	2	32	268	17479	979
transmembrane signaling receptor activity	molecular function	2.29279	0.100984	2.00167	24	1175	246	16336	4888
mannosyl-oligosaccharide 1,2-alpha-mannosidase activity	molecular function	2.28683	0.101588	14.2857	1	6	269	17505	4571
vasopressin receptor activity	molecular function	2.28683	0.101588	14.2857	1	6	269	17505	5000
type 1 angiotensin receptor binding	molecular function	2.28683	0.101588	14.2857	1	6	269	17505	31702
UDP-galactose:beta-N-acetylglucosamine beta-1,3-galactosyltransferase activity	molecular function	2.28683	0.101588	14.2857	1	6	269	17505	8499
GPI-linked ephrin receptor activity	molecular function	2.28683	0.101588	14.2857	1	6	269	17505	5004
divalent inorganic cation transmembrane transporter activity	molecular function	2.17878	0.113179	5.26316	2	36	268	17475	72509
cyclic nucleotide binding	molecular function	2.17878	0.113179	5.26316	2	36	268	17475	30551
G protein-coupled receptor binding	molecular function	2.16409	0.114854	2.61194	7	261	263	17250	1664
angiotensin receptor binding	molecular function	2.16077	0.115236	12.5	1	7	269	17504	31701
ion channel binding	molecular function	2.1396	0.117702	3.25203	4	119	266	17392	44325
G protein-coupled neurotransmitter receptor activity	molecular function	2.13578	0.118152	5.12821	2	37	268	17474	99528
mannosyl-oligosaccharide mannosidase activity	molecular function	2.05045	0.128677	11.1111	1	8	269	17503	15924
coreceptor activity involved in Wnt signaling pathway	molecular function	2.05045	0.128677	11.1111	1	8	269	17503	71936
arrestin family protein binding	molecular function	2.05045	0.128677	11.1111	1	8	269	17503	1990763
estrogen 16-alpha-hydroxylase activity	molecular function	2.05045	0.128677	11.1111	1	8	269	17503	101020
aryl hydrocarbon receptor binding	molecular function	2.05045	0.128677	11.1111	1	8	269	17503	17162
cyclase regulator activity	molecular function	2.05045	0.128677	11.1111	1	8	269	17503	10851
AT DNA binding	molecular function	2.05045	0.128677	11.1111	1	8	269	17503	3680
intracellular cAMP-activated cation channel activity	molecular function	2.05045	0.128677	11.1111	1	8	269	17503	5222
MHC class II receptor activity	molecular function	2.05045	0.128677	11.1111	1	8	269	17503	32395
axon guidance receptor activity	molecular function	2.05045	0.128677	11.1111	1	8	269	17503	8046
opioid receptor binding	molecular function	2.05045	0.128677	11.1111	1	8	269	17503	31628
protein heterodimerization activity	molecular function	2.00702	0.134389	2.27273	10	430	260	17081	46982
dystroglycan binding	molecular function	1.95253	0.141914	10	1	9	269	17502	2162
superoxide-generating NADPH oxidase activator activity	molecular function	1.95253	0.141914	10	1	9	269	17502	16176
eukaryotic initiation factor 4E binding	molecular function	1.95253	0.141914	10	1	9	269	17502	8190
ligand-gated sodium channel activity	molecular function	1.95253	0.141914	10	1	9	269	17502	15280
butyrate-CoA ligase activity	molecular function	1.95253	0.141914	10	1	9	269	17502	47760
beta-1,3-galactosyltransferase activity	molecular function	1.95253	0.141914	10	1	9	269	17502	48531
dopamine neurotransmitter receptor activity	molecular function	1.95253	0.141914	10	1	9	269	17502	4952
amine binding	molecular function	1.95253	0.141914	10	1	9	269	17502	43176
serotonin binding	molecular function	1.95253	0.141914	10	1	9	269	17502	51378
pre-mRNA intronic binding	molecular function	1.95253	0.141914	10	1	9	269	17502	97157
adenylate cyclase activity	molecular function	1.95253	0.141914	10	1	9	269	17502	4016
sodium channel activity	molecular function	1.93951	0.143774	4.54545	2	42	268	17469	5272
ion transmembrane transporter activity	molecular function	1.93449	0.144498	2.01422	17	827	253	16684	15075
core promoter sequence-specific DNA binding	molecular function	1.9036	0.149031	4.44444	2	43	268	17468	1046
chondroitin sulfate binding	molecular function	1.86465	0.154951	9.09091	1	10	269	17501	35374
efflux transmembrane transporter activity	molecular function	1.86465	0.154951	9.09091	1	10	269	17501	15562
diacylglycerol kinase activity	molecular function	1.86465	0.154951	9.09091	1	10	269	17501	4143
oxidoreductase activity, acting on a sulfur group of donors, NAD(P) as acceptor	molecular function	1.86465	0.154951	9.09091	1	10	269	17501	16668
benzodiazepine receptor activity	molecular function	1.86465	0.154951	9.09091	1	10	269	17501	8503
medium-chain fatty acid-CoA ligase activity	molecular function	1.86465	0.154951	9.09091	1	10	269	17501	31956
translation activator activity	molecular function	1.86465	0.154951	9.09091	1	10	269	17501	8494
cyclic nucleotide-gated ion channel activity	molecular function	1.86465	0.154951	9.09091	1	10	269	17501	43855
intracellular cyclic nucleotide activated cation channel activity	molecular function	1.86465	0.154951	9.09091	1	10	269	17501	5221
sequence-specific mRNA binding	molecular function	1.86465	0.154951	9.09091	1	10	269	17501	1990825
G protein-coupled receptor activity	molecular function	1.8479	0.157567	2.00501	16	782	254	16729	4930
protein kinase A binding	molecular function	1.83473	0.159656	4.25532	2	45	268	17466	51018
voltage-gated calcium channel activity	molecular function	1.83473	0.159656	4.25532	2	45	268	17466	5245
sialic acid binding	molecular function	1.78504	0.167791	8.33333	1	11	269	17500	33691
RNA polymerase II intronic transcription regulatory region sequence-specific DNA binding	molecular function	1.78504	0.167791	8.33333	1	11	269	17500	1162
co-SMAD binding	molecular function	1.78504	0.167791	8.33333	1	11	269	17500	70410
3',5'-cyclic-AMP phosphodiesterase activity	molecular function	1.78504	0.167791	8.33333	1	11	269	17500	4115
mRNA binding	molecular function	1.77137	0.1701	2.44898	6	239	264	17272	3729
transforming growth factor beta receptor binding	molecular function	1.76951	0.170416	4.08163	2	47	268	17464	5160
promoter-specific chromatin binding	molecular function	1.76951	0.170416	4.08163	2	47	268	17464	1990841
aminopeptidase activity	molecular function	1.76951	0.170416	4.08163	2	47	268	17464	4177
potassium channel regulator activity	molecular function	1.73818	0.175841	4	2	48	268	17463	15459
UDP-glycosyltransferase activity	molecular function	1.73653	0.17613	2.77778	4	140	266	17371	8194
protein kinase A catalytic subunit binding	molecular function	1.71237	0.180437	7.69231	1	12	269	17499	34236
dopamine binding	molecular function	1.71237	0.180437	7.69231	1	12	269	17499	35240
transmitter-gated ion channel activity involved in regulation of postsynaptic membrane potential	molecular function	1.64886	0.192269	3.77358	2	51	268	17460	1904315
alpha-mannosidase activity	molecular function	1.64563	0.192891	7.14286	1	13	269	17498	4559
MAP kinase activity	molecular function	1.64563	0.192891	7.14286	1	13	269	17498	4707
transmembrane transporter activity	molecular function	1.61586	0.19872	1.87933	19	992	251	16519	22857
mannosidase activity	molecular function	1.58398	0.205156	6.66667	1	14	269	17497	15923
phosphatidylinositol-5-phosphate binding	molecular function	1.58398	0.205156	6.66667	1	14	269	17497	10314
mechanosensitive ion channel activity	molecular function	1.58398	0.205156	6.66667	1	14	269	17497	8381
Ral GTPase binding	molecular function	1.58398	0.205156	6.66667	1	14	269	17497	17160
transcription corepressor binding	molecular function	1.58398	0.205156	6.66667	1	14	269	17497	1222
hormone binding	molecular function	1.57897	0.206187	2.91262	3	100	267	17411	42562
extracellular matrix binding	molecular function	1.56596	0.208887	3.57143	2	54	268	17457	50840
core promoter binding	molecular function	1.56596	0.208887	3.57143	2	54	268	17457	1047
sodium ion transmembrane transporter activity	molecular function	1.5606	0.210011	2.58065	4	151	266	17360	15081
ligand-gated cation channel activity	molecular function	1.5415	0.21406	2.85714	3	102	267	17409	99094
protein self-association	molecular function	1.53964	0.214459	3.50877	2	55	268	17456	43621
scaffold protein binding	molecular function	1.53964	0.214459	3.50877	2	55	268	17456	97110
heparan sulfate proteoglycan binding	molecular function	1.52677	0.217236	6.25	1	15	269	17496	43395
inhibitory extracellular ligand-gated ion channel activity	molecular function	1.52677	0.217236	6.25	1	15	269	17496	5237
acyl-CoA ligase activity	molecular function	1.52677	0.217236	6.25	1	15	269	17496	3996
potassium ion leak channel activity	molecular function	1.52677	0.217236	6.25	1	15	269	17496	22841
carbonate dehydratase activity	molecular function	1.52677	0.217236	6.25	1	15	269	17496	4089
antigen binding	molecular function	1.51392	0.220046	3.44828	2	56	268	17455	3823
amino acid binding	molecular function	1.4888	0.225644	3.38983	2	57	268	17454	16597
G protein-coupled amine receptor activity	molecular function	1.4888	0.225644	3.38983	2	57	268	17454	8227
NAD+ kinase activity	molecular function	1.47346	0.229132	5.88235	1	16	269	17495	3951
organic acid binding	molecular function	1.4734	0.229145	2.32558	5	210	265	17301	43177
cytokine activity	molecular function	1.4734	0.229145	2.32558	5	210	265	17301	5125
metalloexopeptidase activity	molecular function	1.46424	0.231253	3.33333	2	58	268	17453	8235
transmitter-gated ion channel activity	molecular function	1.44024	0.23687	3.27869	2	59	268	17452	22824
transmitter-gated channel activity	molecular function	1.44024	0.23687	3.27869	2	59	268	17452	22835
Rac guanyl-nucleotide exchange factor activity	molecular function	1.42359	0.240849	5.55556	1	17	269	17494	30676
polypeptide N-acetylgalactosaminyltransferase activity	molecular function	1.42359	0.240849	5.55556	1	17	269	17494	4653
adrenergic receptor binding	molecular function	1.42359	0.240849	5.55556	1	17	269	17494	31690
transaminase activity	molecular function	1.37679	0.252388	5.26316	1	18	269	17493	8483
leak channel activity	molecular function	1.37679	0.252388	5.26316	1	18	269	17493	22840
narrow pore channel activity	molecular function	1.37679	0.252388	5.26316	1	18	269	17493	22842
adrenergic receptor activity	molecular function	1.37679	0.252388	5.26316	1	18	269	17493	4935
transmembrane receptor protein tyrosine kinase activity	molecular function	1.37136	0.253761	3.125	2	62	268	17449	4714
protein kinase A regulatory subunit binding	molecular function	1.33274	0.263753	5	1	19	269	17492	34237
catecholamine binding	molecular function	1.33274	0.263753	5	1	19	269	17492	1901338
protein phosphatase 1 binding	molecular function	1.33274	0.263753	5	1	19	269	17492	8157
cyclase activity	molecular function	1.33274	0.263753	5	1	19	269	17492	9975
poly(A) binding	molecular function	1.33274	0.263753	5	1	19	269	17492	8143
DNA binding, bending	molecular function	1.33274	0.263753	5	1	19	269	17492	8301
hyaluronic acid binding	molecular function	1.29118	0.274945	4.7619	1	20	269	17491	5540
calcium-release channel activity	molecular function	1.29118	0.274945	4.7619	1	20	269	17491	15278
transferase activity, transferring nitrogenous groups	molecular function	1.29118	0.274945	4.7619	1	20	269	17491	16769
peptide hormone receptor binding	molecular function	1.29118	0.274945	4.7619	1	20	269	17491	51428
phosphorus-oxygen lyase activity	molecular function	1.29118	0.274945	4.7619	1	20	269	17491	16849
peptide binding	molecular function	1.26708	0.281654	2.06186	6	285	264	17226	42277
fatty acid ligase activity	molecular function	1.25188	0.285968	4.54545	1	21	269	17490	15645
structural constituent of eye lens	molecular function	1.25188	0.285968	4.54545	1	21	269	17490	5212
methyl-CpG binding	molecular function	1.21462	0.296824	4.34783	1	22	269	17489	8327
R-SMAD binding	molecular function	1.21462	0.296824	4.34783	1	22	269	17489	70412
protein disulfide oxidoreductase activity	molecular function	1.21462	0.296824	4.34783	1	22	269	17489	15035
voltage-gated sodium channel activity	molecular function	1.21462	0.296824	4.34783	1	22	269	17489	5248
poly(U) RNA binding	molecular function	1.21462	0.296824	4.34783	1	22	269	17489	8266
neuropeptide binding	molecular function	1.17923	0.307515	4.16667	1	23	269	17488	42923
UDP-galactosyltransferase activity	molecular function	1.17923	0.307515	4.16667	1	23	269	17488	35250
G-protein alpha-subunit binding	molecular function	1.17923	0.307515	4.16667	1	23	269	17488	1965
protein C-terminus binding	molecular function	1.1617	0.312954	2.15054	4	182	266	17329	8022
extracellular ligand-gated ion channel activity	molecular function	1.15313	0.315648	2.66667	2	73	268	17438	5230
chloride channel activity	molecular function	1.15313	0.315648	2.66667	2	73	268	17438	5254
chemorepellent activity	molecular function	1.14557	0.318044	4	1	24	269	17487	45499
ammonium ion binding	molecular function	1.11838	0.32681	2.5974	2	75	268	17436	70405
phosphatidylinositol-4-phosphate binding	molecular function	1.11348	0.328414	3.84615	1	25	269	17486	70273
CoA-ligase activity	molecular function	1.11348	0.328414	3.84615	1	25	269	17486	16405
poly-purine tract binding	molecular function	1.11348	0.328414	3.84615	1	25	269	17486	70717
poly-pyrimidine tract binding	molecular function	1.11348	0.328414	3.84615	1	25	269	17486	8187
phosphatidylinositol phospholipase C activity	molecular function	1.11348	0.328414	3.84615	1	25	269	17486	4435
ligand-gated calcium channel activity	molecular function	1.08286	0.338627	3.7037	1	26	269	17485	99604
aromatase activity	molecular function	1.08286	0.338627	3.7037	1	26	269	17485	70330
ionotropic glutamate receptor binding	molecular function	1.08286	0.338627	3.7037	1	26	269	17485	35255
glutamate receptor activity	molecular function	1.08286	0.338627	3.7037	1	26	269	17485	8066
ephrin receptor binding	molecular function	1.08286	0.338627	3.7037	1	26	269	17485	46875
3',5'-cyclic-nucleotide phosphodiesterase activity	molecular function	1.05359	0.348685	3.57143	1	27	269	17484	4114
bHLH transcription factor binding	molecular function	1.05359	0.348685	3.57143	1	27	269	17484	43425
phospholipase C activity	molecular function	1.05359	0.348685	3.57143	1	27	269	17484	4629
transmembrane receptor protein kinase activity	molecular function	1.05274	0.348981	2.46914	2	79	268	17432	19199
Ras guanyl-nucleotide exchange factor activity	molecular function	1.05145	0.349429	2.17391	3	135	267	17376	5088
antiporter activity	molecular function	1.03708	0.354487	2.43902	2	80	268	17431	15297
laminin binding	molecular function	1.02557	0.358591	3.44828	1	28	269	17483	43236
phosphatidylinositol-3,4-bisphosphate binding	molecular function	1.02557	0.358591	3.44828	1	28	269	17483	43325
histone acetyltransferase binding	molecular function	1.02557	0.358591	3.44828	1	28	269	17483	35035
cyclic-nucleotide phosphodiesterase activity	molecular function	1.02557	0.358591	3.44828	1	28	269	17483	4112
acid-thiol ligase activity	molecular function	0.998733	0.368346	3.33333	1	29	269	17482	16878
carboxylic acid binding	molecular function	0.981064	0.374912	1.96078	4	200	266	17311	31406
thiol-dependent ubiquitin-specific protease activity	molecular function	0.977268	0.376338	2.32558	2	84	268	17427	4843
translation initiation factor binding	molecular function	0.972983	0.377954	3.22581	1	30	269	17481	31369
anion channel activity	molecular function	0.962976	0.381755	2.29885	2	85	268	17426	5253
transporter activity	molecular function	0.9611	0.382472	1.65505	19	1129	251	16382	5215
G protein-coupled serotonin receptor activity	molecular function	0.948256	0.387416	3.125	1	31	269	17480	4993
serotonin receptor activity	molecular function	0.948256	0.387416	3.125	1	31	269	17480	99589
glucuronosyltransferase activity	molecular function	0.948256	0.387416	3.125	1	31	269	17480	15020
protein phosphatase 2A binding	molecular function	0.948256	0.387416	3.125	1	31	269	17480	51721
neuropeptide receptor binding	molecular function	0.924487	0.396735	3.0303	1	32	269	17479	71855
pre-mRNA binding	molecular function	0.924487	0.396735	3.0303	1	32	269	17479	36002
transferase activity, transferring hexosyl groups	molecular function	0.918889	0.398962	1.89573	4	207	266	17304	16758
ubiquitinyl hydrolase activity	molecular function	0.895207	0.408523	2.17391	2	90	268	17421	101005
thiol-dependent ubiquitinyl hydrolase activity	molecular function	0.895207	0.408523	2.17391	2	90	268	17421	36459
proteoglycan binding	molecular function	0.879595	0.414951	2.85714	1	34	269	17477	43394
RNA polymerase II repressing transcription factor binding	molecular function	0.879595	0.414951	2.85714	1	34	269	17477	1103
oxygen binding	molecular function	0.879595	0.414951	2.85714	1	34	269	17477	19825
phosphoric diester hydrolase activity	molecular function	0.86971	0.419073	2.12766	2	92	268	17419	8081
oxidoreductase activity, acting on paired donors, with incorporation or reduction of molecular oxygen, reduced flavin or flavoprotein as one donor, and incorporation of one atom of oxygen	molecular function	0.858371	0.423852	2.77778	1	35	269	17476	16712
galactosyltransferase activity	molecular function	0.858371	0.423852	2.77778	1	35	269	17476	8378
receptor signaling complex adaptor activity	molecular function	0.858371	0.423852	2.77778	1	35	269	17476	30159
identical protein binding	molecular function	0.843733	0.430102	1.59011	27	1671	243	15840	42802
phosphatidylinositol-3-phosphate binding	molecular function	0.8379	0.432618	2.7027	1	36	269	17475	32266
amide binding	molecular function	0.820953	0.440012	1.71429	6	344	264	17167	33218
Rab guanyl-nucleotide exchange factor activity	molecular function	0.818139	0.441252	2.63158	1	37	269	17474	17112
oxidoreductase activity, acting on NAD(P)H	molecular function	0.809634	0.445021	2.0202	2	97	268	17414	16651
NADH dehydrogenase activity	molecular function	0.799052	0.449755	2.5641	1	38	269	17473	3954
NADH dehydrogenase (quinone) activity	molecular function	0.799052	0.449755	2.5641	1	38	269	17473	50136
NADH dehydrogenase (ubiquinone) activity	molecular function	0.799052	0.449755	2.5641	1	38	269	17473	8137
steroid hydroxylase activity	molecular function	0.799052	0.449755	2.5641	1	38	269	17473	8395
estrogen receptor binding	molecular function	0.799052	0.449755	2.5641	1	38	269	17473	30331
chloride transmembrane transporter activity	molecular function	0.79821	0.450134	2	2	98	268	17413	15108
ubiquitin-like protein-specific protease activity	molecular function	0.786974	0.45522	1.9802	2	99	268	17412	19783
disulfide oxidoreductase activity	molecular function	0.780607	0.458128	2.5	1	39	269	17472	15036
phosphotyrosine residue binding	molecular function	0.780607	0.458128	2.5	1	39	269	17472	1784
ligase activity, forming carbon-sulfur bonds	molecular function	0.780607	0.458128	2.5	1	39	269	17472	16877
structural constituent of cytoskeleton	molecular function	0.765051	0.46531	1.94175	2	101	268	17410	5200
coreceptor activity	molecular function	0.762765	0.466375	2.43902	1	40	269	17471	15026
kinesin binding	molecular function	0.7455	0.474497	2.38095	1	41	269	17470	19894
glutamate receptor binding	molecular function	0.7455	0.474497	2.38095	1	41	269	17470	35254
protein phosphatase inhibitor activity	molecular function	0.7455	0.474497	2.38095	1	41	269	17470	4864
chromatin DNA binding	molecular function	0.74383	0.47529	1.90476	2	103	268	17408	31490
signaling receptor binding	molecular function	0.733426	0.480261	1.55827	23	1453	247	16058	5102
transcription cofactor binding	molecular function	0.728785	0.482495	2.32558	1	42	269	17469	1221
exopeptidase activity	molecular function	0.723285	0.485156	1.86916	2	105	268	17406	8238
histone deacetylase binding	molecular function	0.713256	0.490046	1.85185	2	106	268	17405	42826
metallopeptidase activity	molecular function	0.697348	0.497904	1.71429	3	172	267	17339	8237
phosphatase inhibitor activity	molecular function	0.696894	0.49813	2.22222	1	44	269	17467	19212
ion gated channel activity	molecular function	0.681673	0.50577	2.17391	1	45	269	17466	22839
protein dimerization activity	molecular function	0.680227	0.506502	1.54221	19	1213	251	16298	46983
nuclear receptor activity	molecular function	0.666905	0.513295	2.12766	1	46	269	17465	4879
ligand-activated transcription factor activity	molecular function	0.666905	0.513295	2.12766	1	46	269	17465	98531
lyase activity	molecular function	0.645933	0.524173	1.64835	3	179	267	17332	16829
protein kinase C binding	molecular function	0.625135	0.535189	2	1	49	269	17462	5080
E-box binding	molecular function	0.625135	0.535189	2	1	49	269	17462	70888
sulfotransferase activity	molecular function	0.611997	0.542267	1.96078	1	50	269	17461	8146
protein phosphorylated amino acid binding	molecular function	0.611997	0.542267	1.96078	1	50	269	17461	45309
hydro-lyase activity	molecular function	0.599223	0.549238	1.92308	1	51	269	17460	16836
oxidoreductase activity, acting on NAD(P)H, quinone or similar compound as acceptor	molecular function	0.586802	0.556103	1.88679	1	52	269	17459	16655
L-amino acid transmembrane transporter activity	molecular function	0.586802	0.556103	1.88679	1	52	269	17459	15179
carbohydrate binding	molecular function	0.554774	0.574202	1.50943	4	261	266	17250	30246
anion transmembrane transporter activity	molecular function	0.553102	0.575163	1.49701	5	329	265	17182	8509
steroid hormone receptor activity	molecular function	0.551512	0.576078	1.78571	1	55	269	17456	3707
oxidoreductase activity, acting on a sulfur group of donors	molecular function	0.540364	0.582536	1.75439	1	56	269	17455	16667
neurotransmitter binding	molecular function	0.540364	0.582536	1.75439	1	56	269	17455	42165
hydrolase activity, acting on carbon-nitrogen (but not peptide) bonds	molecular function	0.534913	0.58572	1.55039	2	127	268	17384	16810
acetylglucosaminyltransferase activity	molecular function	0.518928	0.595158	1.69492	1	58	269	17453	8375
protein homodimerization activity	molecular function	0.509616	0.600726	1.45631	12	812	258	16699	42803
manganese ion binding	molecular function	0.508618	0.601326	1.66667	1	59	269	17452	30145
histone acetyltransferase activity	molecular function	0.508618	0.601326	1.66667	1	59	269	17452	4402
peptide-lysine-N-acetyltransferase activity	molecular function	0.488767	0.613382	1.6129	1	61	269	17450	61733
Rac GTPase binding	molecular function	0.479207	0.619274	1.5873	1	62	269	17449	48365
transferase activity, transferring glycosyl groups	molecular function	0.477305	0.620453	1.42349	4	277	266	17234	16757
protein tyrosine kinase activity	molecular function	0.474047	0.622478	1.44928	2	136	268	17375	4713
p53 binding	molecular function	0.469884	0.625075	1.5625	1	63	269	17448	2039
protein phosphatase binding	molecular function	0.46776	0.626404	1.43885	2	137	268	17374	19903
guanyl-nucleotide exchange factor activity	molecular function	0.460942	0.630689	1.40845	3	210	267	17301	5085
symporter activity	molecular function	0.443494	0.64179	1.3986	2	141	268	17370	15293
inorganic anion transmembrane transporter activity	molecular function	0.443494	0.64179	1.3986	2	141	268	17370	15103
collagen binding	molecular function	0.426501	0.652789	1.44928	1	68	269	17443	5518
transferase activity, transferring sulfur-containing groups	molecular function	0.418426	0.658082	1.42857	1	69	269	17442	16782
repressing transcription factor binding	molecular function	0.418426	0.658082	1.42857	1	69	269	17442	70491
peptide N-acetyltransferase activity	molecular function	0.418426	0.658082	1.42857	1	69	269	17442	34212
phosphatidylinositol-4,5-bisphosphate binding	molecular function	0.410535	0.663295	1.40845	1	70	269	17441	5546
carbon-oxygen lyase activity	molecular function	0.410535	0.663295	1.40845	1	70	269	17441	16835
amino acid transmembrane transporter activity	molecular function	0.395293	0.673483	1.36986	1	72	269	17439	15171
SMAD binding	molecular function	0.380726	0.683365	1.33333	1	74	269	17437	46332
growth factor activity	molecular function	0.378395	0.68496	1.29032	2	153	268	17358	8083
ATPase binding	molecular function	0.3668	0.692948	1.2987	1	76	269	17435	51117
protein phosphatase regulator activity	molecular function	0.360065	0.697631	1.28205	1	77	269	17434	19888
flavin adenine dinucleotide binding	molecular function	0.353477	0.702242	1.26582	1	78	269	17433	50660
antioxidant activity	molecular function	0.34703	0.706784	1.25	1	79	269	17432	16209
Rho guanyl-nucleotide exchange factor activity	molecular function	0.34703	0.706784	1.25	1	79	269	17432	5089
cysteine-type peptidase activity	molecular function	0.345139	0.708122	1.23457	2	160	268	17351	8234
single-stranded RNA binding	molecular function	0.340721	0.711257	1.23457	1	80	269	17431	3727
extracellular matrix structural constituent	molecular function	0.340643	0.711313	1.22699	2	161	268	17350	5201
sulfur compound binding	molecular function	0.32905	0.719607	1.22951	3	241	267	17270	1901681
phosphoprotein binding	molecular function	0.328505	0.719999	1.20482	1	82	269	17429	51219
hydrolase activity, hydrolyzing O-glycosyl compounds	molecular function	0.294809	0.744674	1.1236	1	88	269	17423	4553
steroid hormone receptor binding	molecular function	0.294809	0.744674	1.1236	1	88	269	17423	35258
N-acetyltransferase activity	molecular function	0.294809	0.744674	1.1236	1	88	269	17423	8080
phosphatase regulator activity	molecular function	0.279467	0.756187	1.08696	1	91	269	17420	19208
cytokine receptor activity	molecular function	0.274557	0.759909	1.07527	1	92	269	17419	4896
steroid binding	molecular function	0.269745	0.763574	1.06383	1	93	269	17418	5496
actin binding	molecular function	0.264277	0.767761	1.19048	5	415	265	17096	3779
hormone receptor binding	molecular function	0.262389	0.769212	1.0929	2	181	268	17330	51427
phosphatase binding	molecular function	0.258999	0.771824	1.08696	2	182	268	17329	19902
metalloendopeptidase activity	molecular function	0.247079	0.781079	1.0101	1	98	269	17413	4222
signaling adaptor activity	molecular function	0.247079	0.781079	1.0101	1	98	269	17413	35591
cysteine-type endopeptidase activity	molecular function	0.247079	0.781079	1.0101	1	98	269	17413	4197
phospholipase activity	molecular function	0.247079	0.781079	1.0101	1	98	269	17413	4620
methyltransferase activity	molecular function	0.239578	0.78696	1.05263	2	188	268	17323	8168
monooxygenase activity	molecular function	0.23862	0.787714	0.990099	1	100	269	17411	4497
protein tyrosine phosphatase activity	molecular function	0.23862	0.787714	0.990099	1	100	269	17411	4725
translation regulator activity, nucleic acid binding	molecular function	0.234514	0.790955	0.980392	1	101	269	17410	90079
ATPase-coupled transmembrane transporter activity	molecular function	0.230485	0.794148	0.970874	1	102	269	17409	42626
electron transfer activity	molecular function	0.226534	0.797292	0.961538	1	103	269	17408	9055
N-acyltransferase activity	molecular function	0.226534	0.797292	0.961538	1	103	269	17408	16410
phosphatidylinositol bisphosphate binding	molecular function	0.222659	0.800388	0.952381	1	104	269	17407	1902936
molecular function regulator	molecular function	0.219434	0.802973	1.30905	23	1734	247	15777	98772
protein N-terminus binding	molecular function	0.215126	0.80644	0.934579	1	106	269	17405	47485
nuclear receptor binding	molecular function	0.211466	0.809397	0.925926	1	107	269	17404	16922
calmodulin binding	molecular function	0.210432	0.810234	1	2	198	268	17313	5516
acetyltransferase activity	molecular function	0.207874	0.812309	0.917431	1	108	269	17403	16407
transferase activity, transferring one-carbon groups	molecular function	0.207722	0.812433	0.995025	2	199	268	17312	16741
primary active transmembrane transporter activity	molecular function	0.200893	0.818	0.900901	1	110	269	17401	15399
hydrolase activity, acting on glycosyl bonds	molecular function	0.194167	0.82352	0.884956	1	112	269	17399	16798
heat shock protein binding	molecular function	0.194167	0.82352	0.884956	1	112	269	17399	31072
protein binding, bridging	molecular function	0.192184	0.825155	0.966184	2	205	268	17306	30674
lipase activity	molecular function	0.166805	0.846365	0.819672	1	121	269	17390	16298
cytokine binding	molecular function	0.16131	0.851028	0.806452	1	123	269	17388	19955
glycosaminoglycan binding	molecular function	0.156213	0.855377	0.896861	2	221	268	17290	5539
zinc ion binding	molecular function	0.152605	0.858469	1.13065	9	787	261	16724	8270
protease binding	molecular function	0.1509	0.859934	0.78125	1	127	269	17384	2020
peptidase activity, acting on L-amino acid peptides	molecular function	0.150574	0.860214	1.06572	6	557	264	16954	70011
SH3 domain binding	molecular function	0.148412	0.862076	0.775194	1	128	269	17383	17124
integrin binding	molecular function	0.145968	0.864185	0.769231	1	129	269	17382	5178
heme binding	molecular function	0.145968	0.864185	0.769231	1	129	269	17382	20037
secondary active transmembrane transporter activity	molecular function	0.137229	0.871771	0.858369	2	231	268	17280	15291
translation regulator activity	molecular function	0.136614	0.872307	0.746269	1	133	269	17378	45182
S-adenosylmethionine-dependent methyltransferase activity	molecular function	0.132178	0.876185	0.735294	1	135	269	17376	8757
active ion transmembrane transporter activity	molecular function	0.131994	0.876346	0.847458	2	234	268	17277	22853
tetrapyrrole binding	molecular function	0.127896	0.879945	0.724638	1	137	269	17374	46906
peptidase activity	molecular function	0.122259	0.884919	1.02215	6	581	264	16930	8233
molecular adaptor activity	molecular function	0.114438	0.891867	0.809717	2	245	268	17266	60090
carboxylic acid transmembrane transporter activity	molecular function	0.110365	0.895507	0.680272	1	146	269	17365	46943
organic acid transmembrane transporter activity	molecular function	0.110365	0.895507	0.680272	1	146	269	17365	5342
active transmembrane transporter activity	molecular function	0.10865	0.897044	0.872093	3	341	267	17170	22804
iron ion binding	molecular function	0.10858	0.897107	0.675676	1	147	269	17364	5506
ligase activity	molecular function	0.106825	0.898683	0.671141	1	148	269	17363	16874
nuclear hormone receptor binding	molecular function	0.105101	0.900234	0.666667	1	149	269	17362	35257
phosphoric ester hydrolase activity	molecular function	0.0992238	0.90554	0.852273	3	349	267	17162	42578
phosphatidylinositol phosphate binding	molecular function	0.0984875	0.906207	0.649351	1	153	269	17358	1901981
serine-type endopeptidase activity	molecular function	0.0953464	0.909058	0.641026	1	155	269	17356	4252
oxidoreductase activity, acting on paired donors, with incorporation or reduction of molecular oxygen	molecular function	0.0893723	0.914505	0.625	1	159	269	17352	16705
cytokine receptor binding	molecular function	0.0848403	0.918659	0.740741	2	268	268	17243	5126
Rab GTPase binding	molecular function	0.0760822	0.92674	0.588235	1	169	269	17342	17137
Rho GTPase binding	molecular function	0.0725073	0.930059	0.578035	1	172	269	17339	17048
cell adhesion molecule binding	molecular function	0.0711298	0.931341	0.845666	4	469	266	17042	50839
transition metal ion binding	molecular function	0.0711148	0.931355	1.04167	11	1045	259	16466	46914
serine-type peptidase activity	molecular function	0.0680101	0.934251	0.564972	1	176	269	17335	8236
phosphoprotein phosphatase activity	molecular function	0.0669307	0.93526	0.561798	1	177	269	17334	4721
structural molecule activity	molecular function	0.0663353	0.935817	0.916031	6	649	264	16862	5198
hydrolase activity, acting on acid phosphorus-nitrogen bonds	molecular function	0.0637996	0.938193	0.552486	1	180	269	17331	16825
serine hydrolase activity	molecular function	0.0637996	0.938193	0.552486	1	180	269	17331	17171
endopeptidase activity	molecular function	0.056455	0.945109	0.74813	3	398	267	17113	4175
actin filament binding	molecular function	0.056163	0.945385	0.529101	1	188	269	17323	51015
histone binding	molecular function	0.0527027	0.948662	0.518135	1	192	269	17319	42393
protein domain specific binding	molecular function	0.0506219	0.950638	0.877193	6	678	264	16833	19904
phospholipid binding	molecular function	0.0502296	0.951011	0.729927	3	408	267	17103	5543
cadherin binding	molecular function	0.0495664	0.951642	0.643087	2	309	268	17202	45296
Ras GTPase binding	molecular function	0.0468149	0.954264	0.719424	3	414	267	17097	17016
catalytic activity, acting on DNA	molecular function	0.0422157	0.958663	0.483092	1	206	269	17305	140097
organic anion transmembrane transporter activity	molecular function	0.0422157	0.958663	0.483092	1	206	269	17305	8514
magnesium ion binding	molecular function	0.0415535	0.959298	0.480769	1	207	269	17304	287
small GTPase binding	molecular function	0.0387616	0.96198	0.692841	3	430	267	17081	31267
transferase activity, transferring acyl groups other than amino-acyl groups	molecular function	0.036049	0.964593	0.460829	1	216	269	17295	16747
lipid binding	molecular function	0.0355598	0.965065	0.832178	6	715	264	16796	8289
phosphatidylinositol binding	molecular function	0.0267291	0.973625	0.423729	1	235	269	17276	35091
microtubule binding	molecular function	0.0228439	0.977415	0.406504	1	245	269	17266	8017
transferase activity, transferring acyl groups	molecular function	0.0221383	0.978105	0.403226	1	247	269	17264	16746
protein kinase activity	molecular function	0.0203282	0.979877	0.680272	4	584	266	16927	4672
phosphatase activity	molecular function	0.0198354	0.98036	0.392157	1	254	269	17257	16791
phosphotransferase activity, alcohol group as acceptor	molecular function	0.0185806	0.981591	0.721501	5	688	265	16823	16773
GTPase activator activity	molecular function	0.0164353	0.983699	0.374532	1	266	269	17245	5096
coenzyme binding	molecular function	0.012595	0.987484	0.352113	1	283	269	17228	50662
ubiquitin protein ligase binding	molecular function	0.0122062	0.987868	0.34965	1	285	269	17226	31625
GTPase binding	molecular function	0.0120989	0.987974	0.567108	3	526	267	16985	51020
protein kinase binding	molecular function	0.0118904	0.98818	0.629921	4	631	266	16880	19901
protein serine/threonine kinase activity	molecular function	0.010309	0.989744	0.46729	2	426	268	17085	4674
GTPase activity	molecular function	0.0102766	0.989776	0.3367	1	296	269	17215	3924
GTPase regulator activity	molecular function	0.010117	0.989934	0.33557	1	297	269	17214	30695
ubiquitin-like protein ligase binding	molecular function	0.00950402	0.990541	0.331126	1	301	269	17210	44389
kinase activity	molecular function	0.00949393	0.990551	0.662252	5	750	265	16761	16301
cytoskeletal protein binding	molecular function	0.00848893	0.991547	0.731452	7	950	263	16561	8092
adenyl ribonucleotide binding	molecular function	0.00764616	0.992383	0.866667	13	1487	257	16024	32559
adenyl nucleotide binding	molecular function	0.00695815	0.993066	0.860357	13	1498	257	16013	30554
tubulin binding	molecular function	0.00603819	0.99398	0.302115	1	330	269	17181	15631
nucleoside-triphosphatase regulator activity	molecular function	0.00558356	0.994432	0.297619	1	335	269	17176	60589
kinase binding	molecular function	0.00468898	0.995322	0.560224	4	710	266	16801	19900
cofactor binding	molecular function	0.0043846	0.995625	0.408163	2	488	268	17023	48037
enzyme activator activity	molecular function	0.00345998	0.996546	0.394477	2	505	268	17006	8047
enzyme inhibitor activity	molecular function	0.00322921	0.996776	0.269542	1	370	269	17141	4857
drug binding	molecular function	0.00313992	0.996865	0.829384	14	1674	256	15837	8144
ubiquitin-protein transferase activity	molecular function	0.0030336	0.996971	0.266667	1	374	269	17137	4842
ubiquitin-like protein transferase activity	molecular function	0.00208317	0.997919	0.250627	1	398	269	17113	19787
protein-containing complex binding	molecular function	0.00201202	0.99799	0.639854	7	1087	263	16424	44877
transferase activity, transferring phosphorus-containing groups	molecular function	0.00196693	0.998035	0.55991	5	888	265	16623	16772
ATPase activity	molecular function	0.00162031	0.998381	0.240964	1	414	269	17097	16887
hydrolase activity, acting on ester bonds	molecular function	0.00107558	0.998925	0.41841	3	714	267	16797	16788
ATP binding	molecular function	0.00105556	0.998945	0.693001	10	1433	260	16078	5524
oxidoreductase activity	molecular function	0.000954455	0.999046	0.413223	3	723	267	16788	16491
protein binding	molecular function	0.000953454	0.999047	1.30389	147	11127	123	6384	5515
small molecule binding	molecular function	0.00081233	0.999188	0.861362	21	2417	249	15094	36094
RNA binding	molecular function	0.000804323	0.999196	0.703775	11	1552	259	15959	3723
purine ribonucleotide binding	molecular function	0.000388075	0.999612	0.714286	13	1807	257	15704	32555
purine nucleotide binding	molecular function	0.000340058	0.99966	0.70922	13	1820	257	15691	17076
ribonucleotide binding	molecular function	0.000330054	0.99967	0.708061	13	1823	257	15688	32553
pyrophosphatase activity	molecular function	0.000299045	0.999701	0.369458	3	809	267	16702	16462
hydrolase activity, acting on acid anhydrides	molecular function	0.000287041	0.999713	0.368098	3	812	267	16699	16817
hydrolase activity, acting on acid anhydrides, in phosphorus-containing anhydrides	molecular function	0.000287041	0.999713	0.368098	3	812	267	16699	16818
nucleotide binding	molecular function	0.000213023	0.999787	0.727449	15	2047	255	15464	166
nucleoside phosphate binding	molecular function	0.000211022	0.999789	0.727096	15	2048	255	15463	1901265
enzyme binding	molecular function	0.00020102	0.999799	0.741427	16	2142	254	15369	19899
enzyme regulator activity	molecular function	0.000103005	0.999897	0.394089	4	1011	266	16500	30234
nucleoside-triphosphatase activity	molecular function	8.70038e-05	0.999913	0.262123	2	761	268	16750	17111
carbohydrate derivative binding	molecular function	8.50036e-05	0.999915	0.696702	15	2138	255	15373	97367
anion binding	molecular function	7.30027e-05	0.999927	0.776915	21	2682	249	14829	43168
transferase activity	molecular function	5.60016e-05	0.999944	0.683995	15	2178	255	15333	16740
purine ribonucleoside triphosphate binding	molecular function	3.50006e-05	0.999965	0.569476	10	1746	260	15765	35639
catalytic activity, acting on a protein	molecular function	1.80002e-05	0.999982	0.616991	13	2094	257	15417	140096
hydrolase activity	molecular function	8.00003e-06	0.999992	0.630517	15	2364	255	15147	16787
catalytic activity	molecular function	0	1	0.658979	36	5427	234	12084	3824
