# Supplementary material for: Exploring Differentially Methylated Genes in Vulvar Squamous Cell Carcinoma
Source: Cancers (Basel). 2021 Jul 16;13(14):3580. doi: 10.3390/cancers13143580 (PMC8306700; doi:10.3390/cancers13143580)
Supplement: Supplementary file 1 [file cancers-13-03580-s001.zip › cancers-1245370-supplementary/Table_S4.xlsx]

## Sheet: Sheet1
Table S4: List of enriched biological processes
Categories	Diseases or Functions Annotation	p-value	Predicted Activation State	Activation z-score	Molecules	# Molecules
Organismal Survival	Organismal death	6.41e-06	Decreased	-6.404	ADCYAP1,AGRN,ANTXR2,BCAT1,CALCA,CSGALNACT1,CTNNA2,DNMT3A,DRD5,EDNRB,EGFL7,ELAVL4,EN1,FOXD3,GABBR1,GABRB3,GDF7,GPC6,GSC,HAND2,HAS1,HOXA11-AS,HOXC4,KCP,KLF6,LEFTY2,LEPR,LHX4,LHX8,MEIS2,NFIX,NKX2-1,NR5A1,OLIG3,OSR1,OTX1,PAX5,PAX7,PCDHGA4,PCSK2,PENK,RBM24,REC8,RYR2,SALL1,SH3PXD2A,SHANK3,SLITRK1,SOX17,TAF4,TBX3,TBX5,TLX3,TXNRD1,UNC79,VAX1,ZIC1,ZIC4	58
Organismal Survival	Perinatal death	1.3e-06	Decreased	-4.645	AGRN,CSGALNACT1,CTNNA2,ELAVL4,EN1,GABRB3,GPC6,GSC,LHX4,LHX8,NKX2-1,NR5A1,OLIG3,OTX1,SALL1,SHANK3,SOX17,TBX5,TLX3,UNC79,VAX1,ZIC1	22
Organismal Survival	Neonatal death	1.01e-05	Decreased	-4.101	CSGALNACT1,CTNNA2,ELAVL4,EN1,GABRB3,GPC6,GSC,LHX8,NKX2-1,OLIG3,OTX1,SALL1,SHANK3,SOX17,TLX3,VAX1,ZIC1	17
Developmental Disorder	Dysgenesis	8.48e-06	Decreased	-3.824	CSGALNACT1,CYP1B1,DMRT1,EN1,GABRB3,GSC,HAND2,HOXC4,LHX4,LMX1A,NFIX,NKX2-1,NR5A1,OTX1,PAX6,POU4F2,SALL1,SLC24A4,TBXT,VAX1,ZIC1,ZIC4	22
Developmental Disorder	Aplasia or hypoplasia	4.44e-05	Decreased	-3.553	CSGALNACT1,EN1,GABRB3,GSC,HAND2,HOXC4,LHX4,LMX1A,NFIX,NKX2-1,NR5A1,OTX1,PAX6,POU4F2,SALL1,SLC24A4,TBXT,VAX1,ZIC1,ZIC4	20
Developmental Disorder	Hypoplasia	0.000162	Decreased	-3.553	CSGALNACT1,EN1,GABRB3,GSC,HAND2,HOXC4,LHX4,LMX1A,NFIX,NKX2-1,OTX1,PAX6,POU4F2,SALL1,SLC24A4,VAX1,ZIC1,ZIC4	18
Developmental Disorder	Hypoplasia of organ	0.000926	Decreased	-3.274	EN1,GABRB3,GSC,HAND2,HOXC4,LHX4,LMX1A,NFIX,NKX2-1,PAX6,POU4F2,SALL1,VAX1,ZIC1,ZIC4	15
Neurological Disease,Organismal Injury and Abnormalities	Seizures	0.000693	Decreased	-3.245	ADCYAP1,AOPEP,ELAVL4,GABBR1,GABRB3,GABRG3,GRM7,HAS1,HCN1,HTR1A,KCNC2,OTX1,PHACTR1,RBFOX1,SST,SSTR1	16
Organismal Injury and Abnormalities	Benign lesion	6.92e-05	Decreased	-2.813	ACSF2,AGRN,ANTXR2,BCOR,CLDN11,CYP1B1,EDNRB,EPHA7,FREM3,GABBR1,GABRB3,GABRG3,GSC,HOXC4,INSC,LEFTY2,LEPR,NR5A1,PAX5,PCDHGA4,PCSK2,RUNX3,SALL1,SST,SSTR1,TAF4,TLX3,TRH,UNC79,USP44	30
Neurological Disease	Movement Disorders	0.000658	Decreased	-2.726	AGRN,ATCAY,CACNG7,DRD5,EN1,GABBR1,GABRB3,GABRG3,HTR1A,ICAM5,KCNA6,KCNC2,MEIS1,MEIS2,NFIX,NKX2-1,NKX6-2,PAX6,PDE4D,PENK,RBFOX1,RUNX3,SLITRK1,SST,TNR,UNC79,ZIC1,ZIC4	28
Developmental Disorder,Neurological Disease	Congenital neurological disorder	0.00293	Decreased	-2.397	AGRN,CTNNA2,DNMT3A,DRD5,EDNRB,EPHA7,GABBR1,GABRG3,LHX4,LMX1A,MEIS2,NFIX,NKX2-1,PAX6,POU4F2,SALL1,SIX3,TBXT,VAX1,ZIC1,ZIC4	21
Developmental Disorder	Dysmorphogenesis	0.0022	Decreased	-2.236	FOXD3,LEFTY2,TBX3,TBX5,TXNRD1	5
Developmental Disorder,Neurological Disease,Organismal Injury and Abnormalities	Congenital anomaly of central nervous system	0.000576	Decreased	-2.18	CTNNA2,EPHA7,LHX4,LMX1A,NFIX,PAX6,POU4F2,SALL1,SIX3,VAX1,ZIC1,ZIC4	12
Developmental Disorder,Neurological Disease,Organismal Injury and Abnormalities	Congenital malformation of brain	0.00161	Decreased	-2.18	CTNNA2,EPHA7,LHX4,LMX1A,NFIX,PAX6,POU4F2,SIX3,VAX1,ZIC1,ZIC4	11
Cell Death and Survival	Apoptosis	3.86e-06	Decreased	-2.12	ADAMTS20,ADCYAP1,AGRN,ALX3,ANTXR2,AOPEP,ARHGEF4,ASIC2,BOLL,CALCA,CCDC8,CYP1B1,DDAH2,DLEU7,DMRT1,DNMT3A,EDNRB,ELAVL4,EN1,EPHA7,GABBR1,GABRB3,GRM7,HAND2,HAS1,HOXA11-AS,KLF6,LEPR,LHX4,MAPK11,MDGA2,MEIS2,NKX2-1,NR5A1,ONECUT2,OSR1,OTX1,PAX5,PAX6,PAX7,PCDHGA4,PCSK2,PDE4D,POU4F2,RBM24,RUNX3,RYR2,SALL1,SH3PXD2A,SIX3,SIX6,SOX17,SST,SSTR1,TAF4,TBX3,TBX5,TBXT,TRH,TSSK6,TXNRD1,ZIC1	62
Cancer,Organismal Injury and Abnormalities	Melanoma	5.34e-11	Not available	-1.982	ACSF2,ADAMTS20,ADCYAP1,ADGRL4,AGRN,ANTXR2,AOPEP,ARHGEF4,ASIC2,ATCAY,AVPR1A,BCAN,BCAT1,BCOR,BOLL,C1QTNF4,CACNG7,CCDC180,CCDC181,CCDC8,CLDN11,CLEC14A,CMTM1,CRYGD,CSGALNACT1,CTNNA2,CTNND2,CYP1B1,DBX1,DGKA,DMRT1,DNMT3A,DRD5,EDNRB,ELAVL4,EN1,EPHA10,EPHA7,FAM135B,FAM155A,FAM184B,FOXD3,FREM3,GABBR1,GABRB3,GABRG3,GAL3ST3,GALNTL6,GDF7,GPC6,GPR135,GRM7,GSC,HAS1,HCN1,HLA-DPB1,HOXC4,HTR1A,ICAM5,INSC,KCNA6,KC…	150
Cancer,Organismal Injury and Abnormalities	Benign solid tumor	0.00193	Not available	-1.982	ACSF2,AGRN,ANTXR2,BCOR,CLDN11,CYP1B1,EDNRB,EPHA7,FREM3,GABBR1,INSC,LEFTY2,LEPR,NR5A1,PAX5,PCDHGA4,PCSK2,RUNX3,SST,SSTR1,TAF4,TRH,USP44	23
Developmental Disorder,Neurological Disease,Organismal Injury and Abnormalities	Hypoplasia of brain	3.25e-05	Not available	-1.958	LHX4,LMX1A,NFIX,PAX6,POU4F2,VAX1,ZIC1,ZIC4	8
Behavior,Digestive System Development and Function	Feeding	0.00124	Not available	-1.941	CALCA,EN1,GSC,HAND2,HTR1A,LEPR,NKX2-1,SALL1,SORCS1,TRH,ZIC1	11
Cancer,Organismal Injury and Abnormalities	Nonhematologic malignant neoplasm	1.19e-15	Not available	-1.803	ACSF2,ADAMTS20,ADCYAP1,ADGRL4,AGRN,AJAP1,ALX3,ANTXR2,AOPEP,ARHGEF4,ASIC2,ATCAY,AVPR1A,BARHL2,BCAN,BCAT1,BCOR,BOLL,C1QTNF4,CACNG7,CACNG8,CALCA,CCDC180,CCDC181,CCDC8,CLDN11,CLEC14A,CMTM1,CMTM2,CRYGD,CSGALNACT1,CTNNA2,CTNND2,CYP1B1,DBX1,DCDC2C,DDAH2,DGKA,DLEU7,DMRT1,DNMT3A,DRD5,EDNRB,EGFL7,ELAVL4,EN1,EPHA10,EPHA7,FAM135B,FAM155A,FAM184B,FOXB2,FOXD3,FREM3,GABBR1,GABRB3,GABRG3,GAL3ST3,GALNTL6,GDF7,GPC…	189
Neurological Disease	Epilepsy or neurodevelopmental disorder	0.000272	Not available	-1.664	ADCYAP1,AOPEP,CTNNA2,EDNRB,GABBR1,GABRB3,GABRG3,HAS1,HCN1,HTR1A,KCNC2,NKX2-1,OTX1,PHACTR1,RBFOX1,SIX3,SST,SSTR1,TNR	19
Cancer,Organismal Injury and Abnormalities	Formation of solid tumor	1.02e-12	Not available	-1.604	ACSF2,ADAMTS20,ADCYAP1,ADGRL4,AGRN,AJAP1,ALX3,ANTXR2,AOPEP,ARHGEF4,ASIC2,AVPR1A,BARHL2,BCAN,BCAT1,BCOR,BOLL,C1QTNF4,CACNG7,CCDC180,CCDC181,CCDC8,CLDN11,CLEC14A,CMTM1,CMTM2,CSGALNACT1,CTNNA2,CTNND2,CYP1B1,DBX1,DCDC2C,DGKA,DLEU7,DMRT1,DNMT3A,DRD5,EDNRB,EGFL7,ELAVL4,EN1,EPHA10,EPHA7,FAM135B,FAM155A,FAM184B,FOXB2,FOXD3,FREM3,GABBR1,GABRB3,GABRG3,GAL3ST3,GALNTL6,GDF7,GPC6,GPR135,GPR25,GRM7,GSC,HAND2,H…	172
Neurological Disease	Ataxia	0.00135	Not available	-1.524	ATCAY,CACNG7,DRD5,GABBR1,NFIX,NKX6-2,PAX6,RUNX3,ZIC1,ZIC4	10
Cancer,Organismal Injury and Abnormalities	Non-melanoma solid tumor	6.95e-16	Not available	-1.492	ACSF2,ADAMTS20,ADCYAP1,ADGRL4,AGRN,AJAP1,ALX3,ANTXR2,AOPEP,ARHGEF4,ASIC2,ATCAY,AVPR1A,BARHL2,BCAN,BCAT1,BCOR,BOLL,C1QTNF4,CACNG7,CACNG8,CALCA,CCDC180,CCDC181,CCDC8,CLDN11,CLEC14A,CMTM1,CMTM2,CRYGD,CSGALNACT1,CTNNA2,CTNND2,CYP1B1,DBX1,DCDC2C,DDAH2,DGKA,DLEU7,DMRT1,DNMT3A,DRD5,EDNRB,EGFL7,ELAVL4,EN1,EPHA10,EPHA7,FAM135B,FAM155A,FAM184B,FOXB2,FOXD3,FREM3,GABBR1,GABRB3,GABRG3,GAL3ST3,GALNTL6,GDF7,GPC…	189
Cancer,Organismal Injury and Abnormalities	Tumorigenesis of epithelial neoplasm	1.79e-18	Not available	-1.4	ACSF2,ADAMTS20,ADCYAP1,ADGRL4,AGRN,AJAP1,ALX3,ANTXR2,AOPEP,ARHGEF4,ASIC2,AVPR1A,BARHL2,BCAN,BCAT1,BCOR,BOLL,C1QTNF4,CACNG7,CCDC180,CCDC181,CCDC8,CLEC14A,CMTM1,CMTM2,CSGALNACT1,CTNNA2,CTNND2,CYP1B1,DBX1,DGKA,DLEU7,DMRT1,DNMT3A,EDNRB,EGFL7,ELAVL4,EN1,EPHA10,EPHA7,FAM135B,FAM155A,FAM184B,FOXB2,FOXD3,FREM3,GABBR1,GABRB3,GABRG3,GAL3ST3,GALNTL6,GDF7,GPC6,GPR135,GPR25,GRM7,GSC,HAND2,HAS1,HCN1,HLA-DPB1,H…	167
Neurological Disease,Organismal Injury and Abnormalities	Epilepsy	0.000759	Not available	-1.387	ADCYAP1,AOPEP,GABBR1,GABRB3,GABRG3,HAS1,HCN1,HTR1A,KCNC2,OTX1,PHACTR1,RBFOX1,SST,SSTR1	14
Neurological Disease,Organismal Injury and Abnormalities	Epileptic seizure	7.69e-05	Not available	-1.387	ADCYAP1,AOPEP,GABBR1,GABRB3,GABRG3,HAS1,HTR1A,KCNC2,OTX1,SST,SSTR1	11
Cancer,Organismal Injury and Abnormalities	Frequency of tumor	7.17e-18	Not available	-1.32	ACSF2,ADAMTS20,ADCYAP1,ADGRL4,AGRN,AJAP1,ALX3,ANTXR2,AOPEP,ARHGEF4,ASIC2,AVPR1A,BARHL2,BCAN,BCAT1,BCOR,BOLL,C1QTNF4,CACNG7,CCDC180,CCDC181,CCDC8,CLEC14A,CMTM1,CMTM2,CSGALNACT1,CTNNA2,CTNND2,CYP1B1,DBX1,DGKA,DLEU7,DMRT1,DNMT3A,EDNRB,EGFL7,ELAVL4,EN1,EPHA10,EPHA7,FAM135B,FAM155A,FAM184B,FOXB2,FOXD3,FREM3,GABBR1,GABRB3,GABRG3,GAL3ST3,GALNTL6,GDF7,GPC6,GPR135,GPR25,GRM7,GSC,HAND2,HAS1,HCN1,HLA-DPB1,H…	167
Behavior	Locomotion	6.08e-06	Not available	-1.254	ADCYAP1,CALCA,DBX1,DRD5,ELAVL4,EN1,GABBR1,GABRB3,LMX1A,NKX2-1,PENK,RGS20,SHANK3,SORCS1,TRH,ZIC1	16
Cancer,Organismal Injury and Abnormalities	Development of malignant tumor	7.84e-18	Not available	-1.195	ACSF2,ADAMTS20,ADCYAP1,ADGRL4,AGRN,AJAP1,ALX3,ANTXR2,AOPEP,ARHGEF4,ASIC2,AVPR1A,BARHL2,BCAN,BCAT1,BCOR,BOLL,C1QTNF4,CACNG7,CCDC180,CCDC181,CCDC8,CLEC14A,CMTM1,CMTM2,CSGALNACT1,CTNNA2,CTNND2,CYP1B1,DBX1,DGKA,DLEU7,DMRT1,DNMT3A,EDNRB,EGFL7,ELAVL4,EN1,EPHA10,EPHA7,FAM135B,FAM155A,FAM184B,FOXB2,FOXD3,FREM3,GABBR1,GABRB3,GABRG3,GAL3ST3,GALNTL6,GDF7,GPC6,GPR135,GPR25,GRM7,GSC,HAND2,HAS1,HCN1,HLA-DPB1,H…	166
Cancer,Organismal Injury and Abnormalities	Incidence of tumor	2.75e-17	Not available	-1.18	ACSF2,ADAMTS20,ADCYAP1,ADGRL4,AGRN,AJAP1,ALX3,ANTXR2,AOPEP,ARHGEF4,ASIC2,AVPR1A,BARHL2,BCAN,BCAT1,BCOR,BOLL,C1QTNF4,CACNG7,CCDC180,CCDC181,CCDC8,CLDN11,CLEC14A,CMTM1,CMTM2,CSGALNACT1,CTNNA2,CTNND2,CYP1B1,DBX1,DGKA,DLEU7,DMRT1,DNMT3A,EDNRB,EGFL7,ELAVL4,EN1,EPHA10,EPHA7,FAM135B,FAM155A,FAM184B,FOXB2,FOXD3,FREM3,GABBR1,GABRB3,GABRG3,GAL3ST3,GALNTL6,GDF7,GPC6,GPR135,GPR25,GRM7,GSC,HAND2,HAS1,HCN1,HLA…	168
Cell Death and Survival	Cell death of endocrine cells	0.000158	Not available	-1.091	ELAVL4,LEPR,PAX6,PCSK2,RYR2,SIX6,SST	7
Cell Death and Survival	Apoptosis of endocrine cells	0.000406	Not available	-1.091	ELAVL4,LEPR,PAX6,PCSK2,RYR2,SIX6	6
Cell Death and Survival	Apoptosis of neuroendocrine cells	0.00104	Not available	-1.091	ELAVL4,PAX6,PCSK2,RYR2,SIX6	5
Cancer,Organismal Injury and Abnormalities	Development of carcinoma	1.14e-17	Not available	-1	ACSF2,ADAMTS20,ADCYAP1,ADGRL4,AGRN,AJAP1,ALX3,ANTXR2,AOPEP,ARHGEF4,ASIC2,AVPR1A,BARHL2,BCAN,BCAT1,BCOR,BOLL,C1QTNF4,CACNG7,CCDC180,CCDC181,CCDC8,CLEC14A,CMTM1,CMTM2,CSGALNACT1,CTNNA2,CTNND2,CYP1B1,DBX1,DGKA,DLEU7,DMRT1,DNMT3A,EDNRB,EGFL7,ELAVL4,EN1,EPHA10,EPHA7,FAM135B,FAM155A,FAM184B,FOXB2,FOXD3,FREM3,GABBR1,GABRB3,GABRG3,GAL3ST3,GALNTL6,GDF7,GPC6,GPR135,GPR25,GRM7,GSC,HAND2,HAS1,HCN1,HLA-DPB1,H…	165
Organismal Injury and Abnormalities	Extraintestinal functional disorder	0.000336	Not available	-1	BCAN,CALCA,CSGALNACT1,DRD5,GABRB3,GABRG3,HTR1A,KCNC2,MEIS1,PDE4D,RUNX3,SLITRK1,SLITRK5,TLX3	14
Cell Death and Survival,Embryonic Development	Apoptosis of embryonic cells	0.00257	Not available	-0.937	ALX3,DNMT3A,SALL1,SOX17,TBXT	5
Nervous System Development and Function	Sensation	0.00164	Not available	-0.849	ADCYAP1,ASIC2,AVPR1A,EDNRB,GABBR1,GABRB3,GRM7,KCNA6,PCSK2,PENK,POU4F2	11
Cardiovascular Disease	Disorder of blood pressure	0.000826	Not available	-0.751	ASIC2,AVPR1A,BCAT1,CALCA,CCDC8,CLEC14A,CSGALNACT1,DNMT3A,DRD5,EDNRB,EGFL7,GABRB3,GABRG3,LEPR,NFIX,PDE4D,PENK,RBFOX1,SHANK3,SLC24A2,ZNF154	21
Amino Acid Metabolism,Molecular Transport,Small Molecule Biochemistry	Secretion of amino acids	3.93e-05	Not available	-0.686	AVPR1A,GABBR1,GRM7,HTR1A,PPFIA3,TRH	6
Behavior	Anxiety-like behavior	0.000659	Not available	-0.668	AVPR1A,HTR1A,ICAM5,PENK,SLITRK5	5
Cell Death and Survival	Necrosis	0.000453	Not available	-0.667	ADCYAP1,AGRN,ANTXR2,AOPEP,C1QTNF4,CACNG8,CALCA,CCDC8,CTNNA2,CYP1B1,DLEU7,DNMT3A,EDNRB,ELAVL4,EN1,EPHA7,FOXD3,GABBR1,GABRB3,GABRG3,GRM7,HAND2,HAS1,HOXA11-AS,KLF6,LEPR,LMX1A,MAPK11,MDGA2,MEIS2,NFIX,NKX2-1,NKX6-2,NR5A1,ONECUT2,PAX5,PAX6,PAX7,PCDHGA4,PCSK2,PDE4D,PENK,POU4F2,PRDM14,RUNX3,RYR2,SALL1,SH3PXD2A,SIX6,SOX17,SST,TAF4,TBX5,TBXT,TRH,TXNRD1	56
Cancer,Organismal Injury and Abnormalities,Respiratory Disease	Respiratory system tumor	1.62e-14	Not available	-0.563	ADAMTS20,ADGRL4,AGRN,AJAP1,ANTXR2,AOPEP,AVPR1A,BCOR,BOLL,CALCA,CCDC181,CCDC8,CLEC14A,CSGALNACT1,CTNNA2,CTNND2,CYP1B1,DGKA,DMRT1,DNMT3A,EDNRB,EGFL7,ELAVL4,EN1,EPHA10,EPHA7,FAM135B,FAM155A,FREM3,GABBR1,GABRB3,GABRG3,GAL3ST3,GDF7,GPC6,GPR135,GRM7,HAS1,HCN1,HOXA11-AS,HOXC4,HTR1A,INSC,IZUMO4,KCNC2,KCNS2,KCP,KLF6,LEFTY2,LEPR,LHX8,MAPK11,MCHR2,MDGA2,MEIS1,NID2,NKX2-1,NMBR,OLIG3,ONECUT2,OSR1,OTX1,PABPC5,…	110
Cancer,Organismal Injury and Abnormalities	Intrathoracic organ tumor	2.33e-14	Not available	-0.563	ADAMTS20,ADGRL4,AGRN,AJAP1,ANTXR2,AOPEP,AVPR1A,BCOR,BOLL,CALCA,CCDC181,CCDC8,CLEC14A,CSGALNACT1,CTNNA2,CTNND2,CYP1B1,DGKA,DMRT1,DNMT3A,EDNRB,EGFL7,ELAVL4,EN1,EPHA10,EPHA7,FAM135B,FREM3,GABBR1,GABRB3,GABRG3,GAL3ST3,GPC6,GPR135,GRM7,HAS1,HCN1,HOXA11-AS,HOXC4,HTR1A,INSC,KCNC2,KCNS2,KLF6,LEFTY2,LEPR,LHX8,MAPK11,MCHR2,MDGA2,MEIS1,NID2,NKX2-1,NMBR,OLIG3,ONECUT2,OSR1,OTX1,PABPC5,PAX5,PAX7,PCDH17,PCDH8,P…	105
Cancer,Organismal Injury and Abnormalities,Respiratory Disease	Lung tumor	5.84e-14	Not available	-0.563	ADAMTS20,ADGRL4,AGRN,AJAP1,ANTXR2,AOPEP,AVPR1A,BCOR,BOLL,CALCA,CCDC181,CCDC8,CLEC14A,CSGALNACT1,CTNNA2,CTNND2,CYP1B1,DGKA,DMRT1,DNMT3A,EDNRB,EGFL7,ELAVL4,EN1,EPHA10,EPHA7,FAM135B,FREM3,GABBR1,GABRB3,GABRG3,GAL3ST3,GPC6,GPR135,GRM7,HAS1,HCN1,HOXA11-AS,HOXC4,HTR1A,INSC,KCNC2,KCNS2,KLF6,LEFTY2,LEPR,LHX8,MAPK11,MCHR2,MDGA2,MEIS1,NID2,NKX2-1,NMBR,OLIG3,ONECUT2,OSR1,OTX1,PABPC5,PAX5,PAX7,PCDH17,PCDH8,P…	104
Cell Death and Survival	Neuronal cell death	0.000683	Not available	-0.504	ADCYAP1,AGRN,CACNG8,ELAVL4,EN1,EPHA7,GABRB3,GRM7,HAND2,KLF6,LMX1A,MAPK11,NKX6-2,PAX6,PCDHGA4,PENK,POU4F2,SH3PXD2A,SIX6,TAF4	20
Cancer,Organismal Injury and Abnormalities	Extracranial solid tumor	2.62e-14	Not available	-0.449	ACSF2,ADAMTS20,ADCYAP1,ADGRL4,AGRN,AJAP1,ALX3,ANTXR2,AOPEP,ARHGEF4,ASIC2,ATCAY,AVPR1A,BARHL2,BCAN,BCAT1,BCOR,BOLL,C1QTNF4,CACNG7,CACNG8,CALCA,CCDC180,CCDC181,CCDC8,CLDN11,CLEC14A,CMTM1,CMTM2,CRYGD,CSGALNACT1,CTNNA2,CTNND2,CYP1B1,DBX1,DCDC2C,DDAH2,DGKA,DLEU7,DMRT1,DNMT3A,DRD5,EDNRB,EGFL7,ELAVL4,EN1,EPHA10,EPHA7,FAM135B,FAM155A,FAM184B,FOXB2,FOXD3,FREM3,GABBR1,GABRB3,GABRG3,GAL3ST3,GALNTL6,GDF7,GPC…	189
Cancer,Organismal Injury and Abnormalities	Cancer of cells	2.41e-12	Not available	-0.431	ADAMTS20,ADGRL4,ANTXR2,AVPR1A,BCAN,BCAT1,BCOR,CCDC180,CMTM1,CTNNA2,CTNND2,CYP1B1,DGKA,DLEU7,DNMT3A,DRD5,EGFL7,ELAVL4,EN1,EPHA10,EPHA7,FAM135B,FAM155A,FOXB2,FOXD3,FREM3,GABBR1,GABRB3,GABRG3,GDF7,GPC6,GRM7,HAND2,HAS1,HCN1,HLA-DPB1,HOXA11-AS,HOXC4,HTR1A,IZUMO4,KCNA6,KCNAB3,KCNC2,KCNK12,KCNS2,KCP,KLF6,KLHL33,LEPR,LHX8,MAN1C1,MAPK11,MCHR2,MDGA2,MEIS1,MEIS2,NFIX,NID2,NKX2-1,NR5A1,NXPH1,OLIG3,ONECUT2,OS…	115
Cell Signaling,Small Molecule Biochemistry	Synthesis of nitric oxide	0.00176	Not available	-0.308	ADCYAP1,AGRN,CALCA,CYP1B1,DDAH2,EDNRB,KLF6,SCT,SST,TXNRD1	10
Cancer,Organismal Injury and Abnormalities	Intraabdominal organ tumor	7.76e-14	Not available	-0.299	ACSF2,ADAMTS20,ADCYAP1,ADGRL4,AGRN,AJAP1,ALX3,ANTXR2,AOPEP,ARHGEF4,ASIC2,ATCAY,AVPR1A,BARHL2,BCAN,BCAT1,BCOR,BOLL,C1QTNF4,CACNG7,CACNG8,CALCA,CCDC180,CCDC181,CCDC8,CLDN11,CLEC14A,CMTM1,CMTM2,CRYGD,CSGALNACT1,CTNNA2,CTNND2,CYP1B1,DBX1,DGKA,DLEU7,DMRT1,DNMT3A,DRD5,EDNRB,EGFL7,ELAVL4,EN1,EPHA10,EPHA7,FAM135B,FAM155A,FAM184B,FOXB2,FOXD3,FREM3,GABBR1,GABRB3,GABRG3,GAL3ST3,GALNTL6,GDF7,GPC6,GPR135,GPR2…	181
Cardiovascular System Development and Function,Embryonic Development,Organ Development,Organismal Development,Tissue Development	Cardiogenesis	0.00295	Not available	-0.298	AGRN,BCOR,DNMT3A,GSC,HAND2,MAPK11,MEIS1,OSR1,POU4F2,RUNX3,SALL1,SOX17,TBX3,TBX5,TBXT	15
Cell-To-Cell Signaling and Interaction,Nervous System Development and Function	Activation of neurons	0.000604	Not available	-0.292	ADCYAP1,HCN1,HTR1A,LEPR,SLC24A4,TRH	6
Cancer,Organismal Injury and Abnormalities	Carcinoma	7.37e-16	Not available	-0.277	ACSF2,ADAMTS20,ADCYAP1,ADGRL4,AGRN,AJAP1,ALX3,ANTXR2,AOPEP,ARHGEF4,ASIC2,ATCAY,AVPR1A,BARHL2,BCAN,BCAT1,BCOR,BOLL,C1QTNF4,CACNG7,CACNG8,CALCA,CCDC180,CCDC181,CCDC8,CLDN11,CLEC14A,CMTM1,CMTM2,CRYGD,CSGALNACT1,CTNNA2,CTNND2,CYP1B1,DBX1,DCDC2C,DDAH2,DGKA,DLEU7,DMRT1,DNMT3A,DRD5,EDNRB,EGFL7,ELAVL4,EN1,EPHA10,EPHA7,FAM135B,FAM155A,FAM184B,FOXB2,FOXD3,FREM3,GABBR1,GABRB3,GABRG3,GAL3ST3,GALNTL6,GDF7,GPC…	188
Cancer,Organismal Injury and Abnormalities	Intrathoracic malignant tumor	3.49e-14	Not available	-0.239	ADAMTS20,ADGRL4,AGRN,AJAP1,ANTXR2,AOPEP,AVPR1A,BCOR,BOLL,CALCA,CCDC181,CCDC8,CLEC14A,CSGALNACT1,CTNNA2,CTNND2,CYP1B1,DGKA,DMRT1,DNMT3A,EDNRB,EGFL7,ELAVL4,EN1,EPHA10,EPHA7,FAM135B,FREM3,GABBR1,GABRB3,GABRG3,GAL3ST3,GPC6,GPR135,GRM7,HAS1,HCN1,HOXA11-AS,HOXC4,HTR1A,INSC,KCNC2,KCNS2,KLF6,LEFTY2,LEPR,LHX8,MAPK11,MCHR2,MDGA2,MEIS1,NID2,NKX2-1,NMBR,OLIG3,ONECUT2,OSR1,OTX1,PABPC5,PAX5,PAX7,PCDH17,PCDH8,P…	104
Cancer,Organismal Injury and Abnormalities,Respiratory Disease	Lung cancer	8.59e-14	Not available	-0.239	ADAMTS20,ADGRL4,AGRN,AJAP1,ANTXR2,AOPEP,AVPR1A,BCOR,BOLL,CALCA,CCDC181,CCDC8,CLEC14A,CSGALNACT1,CTNNA2,CTNND2,CYP1B1,DGKA,DMRT1,DNMT3A,EDNRB,EGFL7,ELAVL4,EN1,EPHA10,EPHA7,FAM135B,FREM3,GABBR1,GABRB3,GABRG3,GAL3ST3,GPC6,GPR135,GRM7,HAS1,HCN1,HOXA11-AS,HOXC4,HTR1A,INSC,KCNC2,KCNS2,KLF6,LEFTY2,LEPR,LHX8,MAPK11,MCHR2,MDGA2,MEIS1,NID2,NKX2-1,NMBR,OLIG3,ONECUT2,OSR1,OTX1,PABPC5,PAX5,PAX7,PCDH17,PCDH8,P…	103
Cell-To-Cell Signaling and Interaction,Nervous System Development and Function	Synaptic transmission	0.000214	Not available	-0.223	AGRN,ASIC2,CACNG8,DRD5,GABBR1,GRM7,HTR1A,PCDH17,PCDH8,SHANK3,SLITRK5,SST,TNR	13
Endocrine System Development and Function,Lipid Metabolism,Molecular Transport,Small Molecule Biochemistry	Concentration of corticosterone	0.000126	Not available	-0.2	ADCYAP1,AVPR1A,GRM7,LEPR,NR5A1,SST,TRH	7
Amino Acid Metabolism,Molecular Transport,Small Molecule Biochemistry	Secretion of L-glutamic acid	0.000126	Not available	-0.152	AVPR1A,GABBR1,GRM7,PPFIA3,TRH	5
Behavior	Anxiety	1.08e-06	Not available	-0.149	ADCYAP1,AVPR1A,CSGALNACT1,ELAVL4,GABBR1,HTR1A,ICAM5,KCNC2,PENK,RXFP3,SHANK3,SLITRK1,SLITRK5	13
Behavior	Emotional behavior	2.97e-05	Not available	-0.143	ADCYAP1,AVPR1A,CTNNA2,GABBR1,GRM7,HTR1A,ICAM5,LEPR,NMBR,PENK,SHANK3,SLITRK1,SLITRK5	13
Gastrointestinal Disease,Hepatic System Disease,Organismal Injury and Abnormalities	Liver lesion	6.66e-05	Not available	-0.128	ADAMTS20,ADCYAP1,AGRN,AJAP1,ALX3,ANTXR2,ARHGEF4,BCAT1,CACNG8,CCDC180,CCDC181,CSGALNACT1,CTNNA2,CTNND2,CYP1B1,DGKA,DNMT3A,DRD5,EDNRB,EGFL7,EN1,EPHA10,EPHA7,FAM155A,FAM184B,GABBR1,GABRB3,GABRG3,GAL3ST3,GPR135,GPR25,GRM7,GSC,HAS1,HCN1,HLA-DPB1,HOXC4,HTR1A,KCNK12,KCNS2,KLF6,KLHL33,LBX2,LEPR,MAPK11,MCHR2,MDGA2,MEIS1,MEIS2,NFIX,NID2,NKX2-1,NKX6-2,NMBR,NR5A1,OTX1,PAQR9,PAX7,PCDH17,PCDH8,PCDHGA4,PDE4D,PE…	97
Cancer,Organismal Injury and Abnormalities	Abdominal neoplasm	1.78e-13	Not available	-0.059	ACSF2,ADAMTS20,ADCYAP1,ADGRL4,AGRN,AJAP1,ALX3,ANTXR2,AOPEP,ARHGEF4,ASIC2,ATCAY,AVPR1A,BARHL2,BCAN,BCAT1,BCOR,BOLL,C1QTNF4,CACNG7,CACNG8,CALCA,CCDC180,CCDC181,CCDC8,CLDN11,CLEC14A,CMTM1,CMTM2,CRYGD,CSGALNACT1,CTNNA2,CTNND2,CYP1B1,DBX1,DGKA,DLEU7,DMRT1,DNMT3A,DRD5,EDNRB,EGFL7,ELAVL4,EN1,EPHA10,EPHA7,FAM135B,FAM155A,FAM184B,FOXB2,FOXD3,FREM3,GABBR1,GABRB3,GABRG3,GAL3ST3,GALNTL6,GDF7,GPC6,GPR135,GPR2…	182
Cancer,Hematological Disease,Organismal Injury and Abnormalities	Myeloid or lymphoid neoplasm	0.000191	Not available	0.128	ADGRL4,ANTXR2,BCAT1,BCOR,CCDC181,CMTM1,CTNNA2,CTNND2,CYP1B1,DGKA,DLEU7,DNMT3A,DRD5,EGFL7,ELAVL4,EN1,FAM135B,FOXB2,FREM3,GABRB3,GABRG3,GRM7,HAS1,HLA-DPB1,INSC,KCNAB3,KCNC2,KCNS2,KLF6,LEPR,MDGA2,MEIS1,MEIS2,NFIX,NKX2-1,NR5A1,ONECUT2,PAQR9,PAX5,PCDH17,PCDHGA4,PCSK2,PDE4D,PENK,PHACTR1,POU4F2,PPFIA3,RGS22,RUNX3,RYR2,SH3PXD2A,SHANK3,SIX3,SLC24A2,SORCS1,SST,TBX15,TBX3,TLX3,TMEM132C,TNR,TRH,TXNRD1,UNC79,…	67
Cancer,Organismal Injury and Abnormalities	Abdominal cancer	1.89e-13	Not available	0.152	ACSF2,ADAMTS20,ADCYAP1,ADGRL4,AGRN,AJAP1,ALX3,ANTXR2,AOPEP,ARHGEF4,ASIC2,ATCAY,AVPR1A,BARHL2,BCAN,BCAT1,BCOR,BOLL,C1QTNF4,CACNG7,CACNG8,CALCA,CCDC180,CCDC181,CCDC8,CLDN11,CLEC14A,CMTM1,CMTM2,CRYGD,CSGALNACT1,CTNNA2,CTNND2,CYP1B1,DBX1,DGKA,DLEU7,DMRT1,DNMT3A,DRD5,EDNRB,EGFL7,ELAVL4,EN1,EPHA10,EPHA7,FAM135B,FAM155A,FAM184B,FOXB2,FOXD3,FREM3,GABBR1,GABRB3,GABRG3,GAL3ST3,GALNTL6,GDF7,GPC6,GPR135,GPR2…	181
Behavior	Fear	1.3e-05	Not available	0.152	ADCYAP1,CTNNA2,GRM7,HTR1A,PENK,SHANK3,SLITRK1	7
Cancer,Organismal Injury and Abnormalities	Lymphohematopoietic neoplasia	0.000152	Not available	0.243	ADGRL4,ANTXR2,BCAT1,BCOR,CCDC181,CMTM1,CTNNA2,CTNND2,CYP1B1,DGKA,DLEU7,DNMT3A,DRD5,EGFL7,ELAVL4,EN1,FAM135B,FOXB2,FREM3,GABRB3,GABRG3,GRM7,HAS1,HLA-DPB1,INSC,KCNAB3,KCNC2,KCNS2,KLF6,LEPR,MDGA2,MEIS1,MEIS2,NFIX,NKX2-1,NR5A1,ONECUT2,PAQR9,PAX5,PCDH17,PCDHGA4,PCSK2,PDE4D,PENK,PHACTR1,POU4F2,PPFIA3,RGS22,RUNX3,RYR2,SH3PXD2A,SHANK3,SIX3,SLC24A2,SORCS1,SST,SSTR1,TBX15,TBX3,TLX3,TMEM132C,TNR,TRH,TXNRD1,…	68
Cancer,Hematological Disease,Organismal Injury and Abnormalities	Neoplasia of blood cells	0.000649	Not available	0.243	ADGRL4,ANTXR2,BCAT1,BCOR,CCDC181,CMTM1,CTNNA2,CTNND2,CYP1B1,DGKA,DLEU7,DNMT3A,DRD5,EGFL7,ELAVL4,EN1,FAM135B,FOXB2,FREM3,GABRB3,GABRG3,GRM7,HAS1,HLA-DPB1,INSC,KCNAB3,KCNC2,KCNS2,KLF6,LEPR,MDGA2,MEIS1,NFIX,NKX2-1,NR5A1,PAQR9,PAX5,PCDH17,PCDHGA4,PCSK2,PDE4D,PENK,PHACTR1,POU4F2,PPFIA3,RGS22,RUNX3,RYR2,SHANK3,SIX3,SLC24A2,SORCS1,SST,TBX15,TBX3,TLX3,TMEM132C,TNR,TRH,TXNRD1,UNC79,USP44,ZIC4,ZSCAN1	64
Tissue Development	Development of epithelial tissue	0.00302	Not available	0.243	ANTXR2,CALCA,DGKA,DMRT1,EDNRB,EGFL7,GDF7,LEPR,ONECUT2,PAX6,PCDH8,RUNX3,SST,TBX5,TBXT	15
Cancer,Gastrointestinal Disease,Organismal Injury and Abnormalities	Digestive organ tumor	6.75e-15	Not available	0.271	ACSF2,ADAMTS20,ADCYAP1,ADGRL4,AGRN,AJAP1,ALX3,ANTXR2,AOPEP,ARHGEF4,ASIC2,ATCAY,AVPR1A,BARHL2,BCAN,BCAT1,BCOR,BOLL,C1QTNF4,CACNG7,CACNG8,CALCA,CCDC180,CCDC181,CCDC8,CLDN11,CLEC14A,CMTM1,CMTM2,CRYGD,CSGALNACT1,CTNNA2,CTNND2,CYP1B1,DBX1,DGKA,DLEU7,DMRT1,DNMT3A,DRD5,EDNRB,EGFL7,ELAVL4,EN1,EPHA10,EPHA7,FAM135B,FAM155A,FAM184B,FOXB2,FOXD3,FREM3,GABBR1,GABRB3,GABRG3,GAL3ST3,GALNTL6,GDF7,GPC6,GPR135,GPR2…	179
Cell Signaling,Molecular Transport,Nucleic Acid Metabolism,Small Molecule Biochemistry	Accumulation of cyclic AMP	0.000124	Not available	0.303	ADCYAP1,CALCA,DRD5,GRM7,HTR1A,PDE4D,SCT,SST	8
Embryonic Development,Organismal Development	Development of body trunk	9.93e-05	Not available	0.542	ADCYAP1,AGRN,BCOR,DMRT1,DNMT3A,EDNRB,EN1,GSC,HAND2,HOXC4,KLF6,LEPR,LHX4,LHX8,MAPK11,MEIS1,NKX2-1,NKX6-2,NR5A1,ONECUT2,OSR1,PAX5,PAX6,POU4F2,RUNX3,SALL1,SOX17,SST,TAF4,TBX3,TBX5,TBXT	32
Cancer,Organismal Injury and Abnormalities	Lymphohematopoietic cancer	0.00017	Not available	0.555	ADGRL4,ANTXR2,BCAT1,BCOR,CCDC181,CMTM1,CTNNA2,CTNND2,CYP1B1,DGKA,DLEU7,DNMT3A,DRD5,EGFL7,ELAVL4,EN1,FAM135B,FOXB2,FREM3,GABRB3,GABRG3,GRM7,HAS1,HLA-DPB1,INSC,KCNAB3,KCNC2,KCNS2,KLF6,MDGA2,MEIS1,MEIS2,NFIX,NKX2-1,NR5A1,ONECUT2,PAQR9,PAX5,PCDH17,PCDHGA4,PCSK2,PDE4D,PENK,PHACTR1,POU4F2,PPFIA3,RGS22,RUNX3,RYR2,SH3PXD2A,SHANK3,SIX3,SLC24A2,SORCS1,SST,SSTR1,TBX15,TBX3,TLX3,TMEM132C,TNR,TRH,TXNRD1,UNC79…	67
Cancer,Hematological Disease,Organismal Injury and Abnormalities	Hematologic cancer	0.000269	Not available	0.555	ADGRL4,ANTXR2,BCAT1,BCOR,CCDC181,CMTM1,CTNNA2,CTNND2,CYP1B1,DGKA,DLEU7,DNMT3A,DRD5,EGFL7,ELAVL4,EN1,FAM135B,FOXB2,FREM3,GABRB3,GABRG3,GRM7,HAS1,HLA-DPB1,INSC,KCNAB3,KCNC2,KCNS2,KLF6,MDGA2,MEIS1,MEIS2,NFIX,NKX2-1,NR5A1,ONECUT2,PAQR9,PAX5,PCDH17,PCDHGA4,PCSK2,PDE4D,PENK,PHACTR1,POU4F2,PPFIA3,RGS22,RUNX3,RYR2,SH3PXD2A,SHANK3,SIX3,SLC24A2,SORCS1,SST,TBX15,TBX3,TLX3,TMEM132C,TNR,TRH,TXNRD1,UNC79,USP44…	66
Cell-To-Cell Signaling and Interaction,Nervous System Development and Function	Neurotransmission	4.9e-05	Not available	0.568	AGRN,ASIC2,CACNG8,DNMT3A,DRD5,GABBR1,GRM7,HCN1,HTR1A,KCNC2,PCDH17,PCDH8,SHANK3,SLITRK5,SST,TNR	16
Behavior	Social behavior	0.000115	Not available	0.577	AVPR1A,EN1,GABBR1,GABRB3,HCN1,HTR1A,SHANK3	7
Cellular Development,Tissue Development	Differentiation of epithelial tissue	0.000664	Not available	0.617	ADAMTS20,DMRT1,EDNRB,EN1,GDF7,LMX1A,NKX2-1,OSR1,PAX6,RUNX3,SH3PXD2A,SOX17,TBX3	13
Cancer,Organismal Injury and Abnormalities	Neoplasia of cells	2.48e-12	Not available	0.68	ADAMTS20,ADGRL4,ANTXR2,AVPR1A,BCAN,BCAT1,BCOR,CCDC180,CCDC181,CMTM1,CTNNA2,CTNND2,CYP1B1,DGKA,DLEU7,DNMT3A,DRD5,EGFL7,ELAVL4,EN1,EPHA10,EPHA7,FAM135B,FAM155A,FOXB2,FOXD3,FREM3,GABBR1,GABRB3,GABRG3,GDF7,GPC6,GRM7,HAND2,HAS1,HCN1,HLA-DPB1,HOXA11-AS,HOXC4,HTR1A,INSC,IZUMO4,KCNA6,KCNAB3,KCNC2,KCNK12,KCNS2,KCP,KLF6,KLHL33,LEPR,LHX8,MAN1C1,MAPK11,MCHR2,MDGA2,MEIS1,MEIS2,NFIX,NID2,NKX2-1,NR5A1,NXPH1,OLI…	124
Cellular Development	Commitment	4.86e-09	Not available	0.686	BARHL2,ELAVL4,GDF7,LHX4,NKX2-1,NKX6-2,ONECUT2,PAX5,PAX6,PAX7,PRDM14,TBXT,TLX3	13
Cellular Development	Commitment of cells	2.38e-08	Not available	0.686	BARHL2,ELAVL4,GDF7,LHX4,NKX2-1,ONECUT2,PAX5,PAX6,PAX7,PRDM14,TBXT,TLX3	12
Organismal Development,Reproductive System Development and Function	Development of reproductive system	0.000414	Not available	0.689	ADCYAP1,BOLL,CLDN11,DMRT1,DNMT3A,EN1,FOXD3,KLF6,LEPR,LHX4,LHX8,NR5A1,NXPH1,OSR1,PRDM14,REC8,SIX3,SOX17,TAF4,TBX3,TSSK6	21
Behavior	Grooming	0.000857	Not available	0.692	ADCYAP1,AVPR1A,LEPR,SHANK3,SLITRK5	5
Cellular Development,Tissue Development	Differentiation of epithelial cells	0.000565	Not available	0.745	ADAMTS20,DMRT1,EDNRB,EN1,GDF7,LMX1A,NKX2-1,OSR1,PAX6,RUNX3,SH3PXD2A,TBX3	12
Embryonic Development,Organ Development,Organismal Development,Tissue Development	Development of sensory organ	0.000228	Not available	1.029	ADCYAP1,CRYGD,CYP1B1,DNMT3A,GSC,HAND2,HCN1,MEIS2,OSR1,OTX1,PAX5,PAX6,POU4F2,SHANK3,SIX3,SIX6,SSTR1,VAX1	18
Cancer,Gastrointestinal Disease,Organismal Injury and Abnormalities	Digestive system cancer	3.19e-15	Not available	1.067	ACSF2,ADAMTS20,ADCYAP1,ADGRL4,AGRN,AJAP1,ALX3,ANTXR2,AOPEP,ARHGEF4,ASIC2,ATCAY,AVPR1A,BARHL2,BCAN,BCAT1,BCOR,BOLL,C1QTNF4,CACNG7,CACNG8,CALCA,CCDC180,CCDC181,CCDC8,CLDN11,CLEC14A,CMTM1,CMTM2,CRYGD,CSGALNACT1,CTNNA2,CTNND2,CYP1B1,DBX1,DGKA,DLEU7,DMRT1,DNMT3A,DRD5,EDNRB,EGFL7,ELAVL4,EN1,EPHA10,EPHA7,FAM135B,FAM155A,FAM184B,FOXB2,FOXD3,FREM3,GABBR1,GABRB3,GABRG3,GAL3ST3,GALNTL6,GDF7,GPC6,GPR135,GPR2…	178
Organismal Development	Development of genitourinary system	0.00103	Not available	1.103	ADCYAP1,BOLL,CLDN11,DMRT1,DNMT3A,EN1,FOXD3,KLF6,LEPR,LHX4,LHX8,NKX2-1,NR5A1,NXPH1,OSR1,PAX5,PRDM14,REC8,SALL1,SIX3,SOX17,SST,TAF4,TBX3,TSSK6	25
Gene Expression	Transcription of DNA	2.11e-08	Not available	1.161	ADCYAP1,AGRN,BARHL2,BCOR,CALCA,DBX1,DMRT1,DNMT3A,EDNRB,EN1,FOXD3,GDF7,GSC,HAND2,HOXC4,KLF6,LHX4,LMX1A,MEIS2,NFIX,NKX2-1,NKX6-2,NR5A1,OLIG3,ONECUT2,OSR1,OTX1,PAX5,PAX6,PAX7,POU4F2,PRDM14,RUNX3,SALL1,SIX3,SOX17,TAF4,TBX15,TBX3,TBX5,TBXT,TCEA2,TFAP2E,VAX1,ZIC1	45
Organismal Development	Growth of organism	0.00232	Not available	1.175	ADCYAP1,EN1,GABBR1,GSC,HAND2,INSC,LEPR,OSR1,OTX1,PAX6,PAX7,PCSK2,SALL1,SIX3,SLITRK1,TBX5,TBXT,TXNRD1,UNC79,VAX1,ZIC1	21
Cellular Development	Differentiation of central nervous system cells	0.00259	Not available	1.246	GDF7,LHX4,LMX1A,NFIX,PAX6,TRH	6
Embryonic Development,Organismal Development	Development of body axis	1.15e-10	Not available	1.263	ADCYAP1,BARHL2,BCAN,BCOR,CRYGD,CTNNA2,CYP1B1,DNMT3A,EN1,EPHA7,GABRB3,GABRG3,GDF7,GSC,HAND2,HCN1,HOXC4,LHX4,LHX8,LMX1A,MEIS2,NFIX,NKX2-1,NR5A1,OSR1,OTX1,PAX5,PAX6,PHACTR1,POU4F2,SALL1,SHANK3,SIX3,SIX6,SLITRK5,SSTR1,TBX3,TBXT,TRH,VAX1,ZIC1,ZIC4	42
Embryonic Development,Organismal Development	Development of head	2.3e-10	Not available	1.263	ADCYAP1,BARHL2,BCAN,BCOR,CRYGD,CTNNA2,CYP1B1,DNMT3A,EN1,EPHA7,GABRB3,GABRG3,GDF7,GSC,HAND2,HCN1,LHX4,LHX8,LMX1A,MEIS2,NFIX,NKX2-1,NR5A1,OSR1,OTX1,PAX5,PAX6,PHACTR1,POU4F2,SALL1,SHANK3,SIX3,SIX6,SLITRK5,SSTR1,TBX3,TRH,VAX1,ZIC1,ZIC4	40
Nucleic Acid Metabolism,Small Molecule Biochemistry	Biosynthesis of cyclic nucleotides	0.00195	Not available	1.282	ADCYAP1,CALCA,HTR1A,PDE4D,RGS20,SCT,SST,TRH	8
Gene Expression	Activation of DNA endogenous promoter	1.98e-10	Not available	1.372	ADCYAP1,AGRN,BARHL2,BCOR,DBX1,DMRT1,DNMT3A,EDNRB,EN1,FOXD3,GSC,HAND2,HOXC4,KLF6,LHX4,LMX1A,MEIS2,NFIX,NKX2-1,NKX6-2,NR5A1,OLIG3,ONECUT2,OSR1,OTX1,PAX5,PAX6,PAX7,POU4F2,PRDM14,RUNX3,SALL1,SIX3,SOX17,TAF4,TBX15,TBX3,TBX5,TBXT,TCEA2,TFAP2E,VAX1,ZIC1	43
Cell-To-Cell Signaling and Interaction,Cellular Assembly and Organization,Cellular Development,Cellular Function and Maintenance,Cellular Growth and Proliferation,Nervous System Development and Function,Tissue Development	Developmental process of synapse	0.00094	Not available	1.406	AGRN,ASIC2,BCAN,EPHA7,PCDH8,SHANK3,SLITRK1,SLITRK5,TNR	9
Nervous System Development and Function,Tissue Morphology	Density of neurons	0.00117	Not available	1.457	ADCYAP1,CSGALNACT1,CTNND2,GABRB3,RYR2,SLITRK1,SLITRK5	7
Endocrine System Development and Function,Organ Morphology,Tissue Morphology	Quantity of endocrine cells	0.000321	Not available	1.516	LEPR,LHX4,NR5A1,PAX6,PCSK2,SHANK3,VAX1	7
Cell Morphology,Cellular Assembly and Organization,Cellular Development,Cellular Function and Maintenance,Cellular Growth and Proliferation,Embryonic Development,Nervous System Development and Function,Organismal Development,Tissue Development	Dendritic growth/branching	0.000259	Not available	1.553	ADCYAP1,AGRN,CTNNA2,CTNND2,ELAVL4,GABRB3,ICAM5,PHACTR1,RYR2,SHANK3,TNR	11
Nervous System Development and Function	Sensory system development	0.000473	Not available	1.659	ADCYAP1,CRYGD,CYP1B1,DNMT3A,HCN1,LMX1A,MEIS2,OTX1,PAX5,PAX6,POU4F2,RUNX3,SIX3,SIX6,SSTR1,VAX1	16
Cell-To-Cell Signaling and Interaction,Cellular Assembly and Organization,Cellular Function and Maintenance	Assembly of intercellular junctions	0.001	Not available	1.673	AGRN,ASIC2,BCAN,CLDN11,EPHA7,PCDH8,SHANK3,SLITRK1,SLITRK5,TNR	10
Cellular Assembly and Organization	Formation of plasma membrane	0.00127	Not available	1.673	AGRN,ASIC2,BCAN,CLDN11,EPHA7,PCDH8,SHANK3,SLITRK1,SLITRK5,TNR	10
Behavior,Nervous System Development and Function	Memory	4.06e-07	Not available	1.698	ADCYAP1,AVPR1A,DRD5,GABBR1,GABRB3,GRM7,HTR1A,LEPR,LMX1A,MEIS2,NFIX,PAX6,PCDH8,PDE4D,SHANK3,SLC24A2	16
Embryonic Development,Nervous System Development and Function,Organ Development,Organismal Development,Tissue Development	Formation of brain	1.46e-09	Not available	1.711	ADCYAP1,BARHL2,BCAN,CTNNA2,EN1,EPHA7,GABRB3,GDF7,GSC,HCN1,LHX8,LMX1A,NFIX,NKX2-1,NR5A1,OTX1,PAX5,PAX6,PHACTR1,SALL1,SHANK3,SIX3,SLITRK5,VAX1,ZIC1,ZIC4	26
Cell-To-Cell Signaling and Interaction,Molecular Transport,Small Molecule Biochemistry	Quantity of catecholamine	0.000859	Not available	1.756	ADCYAP1,EN1,HTR1A,LMX1A,NR5A1,SLITRK1,TRH	7
Cellular Development,Nervous System Development and Function,Tissue Development	Differentiation of neurons	6.24e-07	Not available	1.812	ADCYAP1,AGRN,BARHL2,ELAVL4,EN1,GDF7,KLF6,LHX8,LMX1A,NFIX,NR5A1,OLIG3,PAX5,PAX6,POU4F2,SALL1,SIX3,TLX3,VAX1	19
Behavior	Learning	1.06e-08	Not available	1.846	ADCYAP1,AVPR1A,CTNND2,DRD5,ELAVL4,EN1,GABBR1,GABRB3,GRM7,HCN1,HTR1A,LEPR,LHX8,LMX1A,MEIS2,NFIX,PAX6,PCDH8,PDE4D,SHANK3,SLC24A2,SST,TNR	23
Cell Morphology,Cellular Function and Maintenance	Depolarization of cells	0.00217	Not available	1.926	ADCYAP1,CACNG8,SST,TRH	4
Endocrine System Development and Function,Organ Morphology,Tissue Morphology	Quantity of neuroendocrine cells	0.000532	Not available	1.93	LEPR,LHX4,NR5A1,PCSK2,SHANK3,VAX1	6
Small Molecule Biochemistry	Release of hormone	0.000214	Not available	1.948	NKX2-1,NR5A1,PAX6,TRH	4
Cell Signaling,Molecular Transport,Nucleic Acid Metabolism,Small Molecule Biochemistry	Concentration of cyclic AMP	0.000207	Not available	1.961	ADCYAP1,CALCA,GABBR1,HTR1A,LEPR,PDE4D,SCT,SST,TRH	9
Gene Expression	Transcription of RNA	1.57e-07	Not available	1.981	ADCYAP1,AGRN,BARHL2,BCOR,CALCA,DBX1,DMRT1,DNMT3A,EDNRB,EN1,FOXD3,GDF7,GSC,HAND2,HOXC4,KCP,KLF6,LHX4,LMX1A,MAPK11,MEIS2,NFIX,NKX2-1,NKX6-2,NR5A1,OLIG3,ONECUT2,OSR1,OTX1,PAX5,PAX6,PAX7,POU4F2,PRDM14,RUNX3,SALL1,SIX3,SOX17,SST,TAF4,TBX15,TBX3,TBX5,TBXT,TCEA2,TFAP2E,TRH,VAX1,ZIC1	49
Cellular Development,Embryonic Development,Organismal Development,Tissue Development	Differentiation of mesenchymal cells	0.00126	Not available	1.982	CMTM2,GDF7,GSC,NR5A1,OSR1,RUNX3	6
Gene Expression	Transcription	5.9e-06	Increased	2.062	ADCYAP1,AGRN,BARHL2,BCOR,CALCA,DBX1,DMRT1,DNMT3A,EDNRB,EN1,FOXD3,GDF7,GSC,HAND2,HOXC4,KCP,KLF6,LHX4,LMX1A,MAPK11,MEIS2,NFIX,NKX2-1,NKX6-2,NR5A1,OLIG3,ONECUT2,OSR1,OTX1,PAX5,PAX6,PAX7,POU4F2,PRDM14,RUNX3,SALL1,SFMBT2,SIX3,SOX17,SST,TAF4,TBX15,TBX3,TBX5,TBXT,TCEA2,TFAP2E,TRH,VAX1,VSTM2A,ZIC1	51
Cell-To-Cell Signaling and Interaction,Nervous System Development and Function	Long-term potentiation	0.00268	Increased	2.182	CACNG8,CALCA,GABBR1,GRM7,PCDH8,SHANK3,SLC24A2,SST,TNR	9
Gene Expression	Expression of RNA	7.96e-06	Increased	2.187	ADCYAP1,AGRN,BARHL2,BCOR,CALCA,DBX1,DMRT1,DNMT3A,EDNRB,EN1,FOXD3,GDF7,GSC,HAND2,HOXC4,KCP,KLF6,LEPR,LHX4,LMX1A,MAPK11,MEIS2,NFIX,NKX2-1,NKX6-2,NR5A1,OLIG3,ONECUT2,OSR1,OTX1,PAX5,PAX6,PAX7,POU4F2,PRDM14,RUNX3,SALL1,SFMBT2,SIX3,SOX17,SST,TAF4,TBX15,TBX3,TBX5,TBXT,TCEA2,TFAP2E,TRH,TXNRD1,VAX1,VSTM2A,ZIC1	53
Cell Morphology,Cellular Development,Cellular Growth and Proliferation,Nervous System Development and Function,Organismal Development,Tissue Development	Morphogenesis of neurons	0.000429	Increased	2.204	ADCYAP1,AGRN,ATCAY,CTNNA2,CTNND2,ELAVL4,EPHA7,GABRB3,ICAM5,NKX2-1,PAX6,PHACTR1,POU4F2,RUNX3,RYR2,SHANK3,SLITRK1,SLITRK5,TNR	19
Cell Morphology,Cellular Assembly and Organization,Cellular Development,Cellular Function and Maintenance,Cellular Growth and Proliferation,Nervous System Development and Function,Organismal Development,Tissue Development	Neuritogenesis	0.00098	Increased	2.204	ADCYAP1,AGRN,ATCAY,CTNNA2,CTNND2,ELAVL4,EPHA7,GABRB3,ICAM5,PAX6,PHACTR1,POU4F2,RUNX3,RYR2,SHANK3,SLITRK1,SLITRK5,TNR	18
Cellular Development	Differentiation of nervous system	7.75e-08	Increased	2.255	ADCYAP1,AGRN,BARHL2,ELAVL4,EN1,GDF7,KLF6,LHX4,LHX8,LMX1A,NFIX,NKX2-1,NKX6-2,NR5A1,OLIG3,PAX5,PAX6,POU4F2,SALL1,SIX3,TLX3,TRH,VAX1	23
Cell-To-Cell Signaling and Interaction	Quantity of neurotransmitter	0.00264	Increased	2.324	ADCYAP1,EN1,HTR1A,LMX1A,NR5A1,SLITRK1,TRH	7
Nervous System Development and Function	Development of central nervous system	6.15e-09	Increased	2.345	ADCYAP1,ASIC2,BARHL2,BCAN,CTNNA2,EN1,EPHA7,GABRB3,GDF7,GSC,HCN1,LHX8,LMX1A,NFIX,NKX2-1,NKX6-2,NR5A1,OTX1,PAX5,PAX6,PHACTR1,SALL1,SHANK3,SIX3,SLITRK5,TLX3,VAX1,ZIC1,ZIC4	29
Cellular Development,Embryonic Development,Organismal Development,Tissue Development	Differentiation of embryonic tissue	5.2e-06	Increased	2.345	BCOR,CMTM2,FOXD3,GDF7,GSC,MEIS1,NR5A1,OSR1,OTX1,PRDM14,RUNX3,SIX3,TBX5,VAX1	14
Cellular Development,Cellular Growth and Proliferation,Nervous System Development and Function,Tissue Development	Development of neurons	6.76e-08	Increased	2.539	ADCYAP1,AGRN,ASIC2,ATCAY,BARHL2,BCAN,CTNNA2,CTNND2,DBX1,EGFL7,ELAVL4,EN1,EPHA7,GABRB3,GDF7,HCN1,ICAM5,LHX8,NKX2-1,PAX6,PCDH8,PHACTR1,POU4F2,RUNX3,RYR2,SHANK3,SIX3,SLITRK1,SLITRK5,TLX3,TNR	31
Cellular Development,Embryonic Development,Organismal Development	Differentiation of embryonic cells	3.82e-05	Increased	2.767	BCOR,CMTM2,FOXD3,GDF7,GSC,LMX1A,NKX2-1,NR5A1,OSR1,RUNX3,SIX3,SOX17	12
Tissue Morphology	Quantity of cells	0.00125	Increased	2.949	ADCYAP1,AGRN,ANTXR2,AVPR1A,BARHL2,CALCA,DBX1,DGKA,DLEU7,DMRT1,DNMT3A,EDNRB,EN1,EPHA7,GDF7,INSC,KCP,LEPR,LHX4,LHX8,LMX1A,mir-663,NKX2-1,NR5A1,PAX5,PAX6,PAX7,PCDH17,PCDHGA4,PCSK2,POU4F2,RUNX3,SHANK3,SIX3,SIX6,SST,TBXT,TNR,TRH,TXNRD1,VAX1	41
Nervous System Development and Function,Tissue Morphology	Quantity of neurons	3.36e-05	Increased	3.166	ADCYAP1,AGRN,BARHL2,EN1,EPHA7,LHX8,LMX1A,NKX2-1,PAX6,PCDH17,PCDHGA4,POU4F2,RUNX3,SHANK3,SIX6,TNR,VAX1	17
Nervous System Development and Function,Tissue Morphology	Quantity of nervous tissue	9.89e-06	Increased	3.305	ADCYAP1,AGRN,BARHL2,EN1,EPHA7,LHX8,LMX1A,NKX2-1,OTX1,PAX6,PCDH17,PCDHGA4,POU4F2,RUNX3,SHANK3,SIX6,TNR,VAX1	18
